# Supplementary material for: ADAMTS9-AS1 Constrains Breast Cancer Cell Invasion and Proliferation via Sequestering miR-301b-3p
Source: Front Cell Dev Biol. 2021 Nov 24;9:719993. doi: 10.3389/fcell.2021.719993 (PMC8652087; doi:10.3389/fcell.2021.719993)
Supplement: Supplementary Table 1 — Clinical information of patients. [file Table_1.xlsx]

## Sheet: Table S1
id	fustat	futime	age	gender	T	N	M	tumor_stage	smoking	tumor_grade
TCGA-A8-A097	Alive	365	23741	female	T2	N1	M0	stage iib	None	not reported
TCGA-BH-A0AU	Alive	1914	16688	female	T2	N0	M0	stage iia	None	not reported
TCGA-D8-A1XM	Alive	538	21056	female	T1c	N0	M0	stage ia	None	not reported
TCGA-B6-A0WY	Dead	3461	14778	female	T3	N1b	M0	stage iiia	None	not reported
TCGA-E9-A1NA	Alive	1112	21397	female	T2	N0	M0	stage iia	None	not reported
TCGA-BH-A0H5	Alive	1620	16719	female	T1c	N0 (i-)	M0	stage i	None	not reported
TCGA-E9-A295	Alive	375	25957	female	T2	N0 (i-)	M0	stage iia	None	not reported
TCGA-AC-A4ZE	Alive	890	23284	female	T3	N0	M0	stage iib	None	not reported
TCGA-AR-A256	Dead	2854	16642	female	T2	N0	M0	stage iia	None	not reported
TCGA-AC-A6IV	Alive	568	17521	female	T2	N1	MX	stage iib	None	not reported
TCGA-EW-A1J5	Alive	477	21559	female	T3	N0 (i-)	M0	stage iib	None	not reported
TCGA-AN-A0FL	Alive	231	22805	female	T2	N0	M0	stage iia	None	not reported
TCGA-LL-A5YO	Alive	440	18354	female	T1b	N0	MX	stage ia	None	not reported
TCGA-E9-A22D	Alive	1248	14115	female	T2	N0	M0	stage iia	None	not reported
TCGA-AO-A0JJ	Alive	1887	19758	female	T2	N1a	M0	stage iib	None	not reported
TCGA-AN-A0AM	Alive	5	20713	female	T2	N0	M0	stage iia	None	not reported
TCGA-AO-A12F	Alive	1842	13409	female	T2	N0 (i-)	M0	stage iia	None	not reported
TCGA-E9-A22A	Alive	1189	27288	female	T2	N0	M0	stage iia	None	not reported
TCGA-PL-A8LY	Alive	8	11199	female	T3	N0	M0	stage iib	None	not reported
TCGA-AC-A8OQ	Alive	34	26535	female	T2	N1a	MX	stage iib	None	not reported
TCGA-BH-A0H7	Alive	702	23972	female	T1c	N2a	M0	stage iiia	None	not reported
TCGA-A2-A1FV	Alive	714	27287	female	T3	N0 (i+)	M0	stage iib	None	not reported
TCGA-A2-A0T0	Alive	533	21575	female	T2	N1	M0	stage iib	None	not reported
TCGA-A2-A0ST	Alive	3017	22922	female	T1c	N1a	M0	stage iia	None	not reported
TCGA-BH-A2L8	Alive	612	16658	female	T2	N0 (i-)	M0	stage iia	None	not reported
TCGA-A8-A07U	Alive	760	24411	female	T2	N2a	M0	stage iiia	None	not reported
TCGA-BH-A18P	Dead	921	22222	female	T1	N0	M0	stage i	None	not reported
TCGA-AR-A1AQ	Alive	3021	18109	female	T2	N0	M0	stage iia	None	not reported
TCGA-AC-A6IX	Alive	373	17969	female	T2	N3a	MX	stage iiic	None	not reported
TCGA-AC-A3TN	Alive	456	27421	female	T3	N0	MX	stage iib	None	not reported
TCGA-AR-A24R	Alive	3430	16642	female	T1	N2	M0	stage iiia	None	not reported
TCGA-BH-A1FC	Dead	3472	28706	female	T1c	N1b	M0	stage iia	None	not reported
TCGA-AN-A0XL	Alive	163	22341	female	T2	N0	M0	stage iia	None	not reported
TCGA-EW-A1PC	Alive	187	24434	female	T3	N0 (i-)	MX	stage iib	None	not reported
TCGA-E2-A15T	Alive	1563	24054	female	T2	N0	M0	stage iia	None	not reported
TCGA-A8-A09T	Alive	579	25110	female	T1c	N0	MX	not reported	None	not reported
TCGA-A8-A06Q	Alive	31	23164	female	T3	N2	M0	stage iiia	None	not reported
TCGA-AO-A0JI	Alive	1528	20694	female	T1c	N1	M0	stage iia	None	not reported
TCGA-AC-A5XS	Alive	588	27160	female	T2	N0	MX	stage iia	None	not reported
TCGA-BH-A0HO	Alive	76	17710	female	T1c	N1a	M0	stage iia	None	not reported
TCGA-E2-A15I	Alive	1692	16163	female	T2	N0	M0	stage iia	None	not reported
TCGA-AO-A12H	Alive	1234	25515	female	T2	N0 (i-)	M0	stage iia	None	not reported
TCGA-A8-A090	Alive	0	27121	female	T2	N0	M0	stage iia	None	not reported
TCGA-A2-A3Y0	Alive	1546	21024	female	T2	N1a	M0	stage iib	None	not reported
TCGA-BH-A1F2	Dead	959	19701	female	T4b	N1b	M0	stage iiib	None	not reported
TCGA-Z7-A8R6	Alive	3256	16955	female	T1c	N0	M0	stage i	None	not reported
TCGA-A2-A0YJ	Alive	566	14448	female	T3	N2a	M0	stage iiia	None	not reported
TCGA-LL-A73Z	Dead	227	20118	female	T1c	NX	M1	stage iv	None	not reported
TCGA-AR-A24M	Alive	3660	14119	female	T2	N2	M0	stage iiia	None	not reported
TCGA-E2-A14R	Alive	1174	22686	female	T2	N0	M0	stage iia	None	not reported
TCGA-E2-A1IN	Alive	675	22199	female	T1c	N0	M0	stage i	None	not reported
TCGA-AO-A1KP	Alive	2953	28247	female	T1	N1	M0	stage iia	None	not reported
TCGA-A2-A0YC	Alive	990	21685	female	T2	N1mi	M0	stage iib	None	not reported
TCGA-EW-A1PG	Alive	1051	19464	female	T2	N1a	MX	stage iib	None	not reported
TCGA-A2-A25D	Alive	0	32872	female	T2	N3a	M0	stage iiic	None	not reported
TCGA-E2-A15F	Alive	658	23660	female	T1c	N0	M0	stage i	None	not reported
TCGA-BH-A0DD	Alive	2486	21386	male	T2	N1a	M0	stage iib	None	not reported
TCGA-E2-A14V	Alive	1042	19643	female	T2	N1	M0	stage iib	None	not reported
TCGA-A2-A0CZ	Alive	1616	17026	female	T2	N0 (i-)	M0	stage iia	None	not reported
TCGA-A2-A0ES	Alive	2190	19160	female	T2	N0 (i-)	M0	stage iia	None	not reported
TCGA-OL-A66I	Alive	714	13458	female	T1c	N1mi	MX	stage iia	None	not reported
TCGA-BH-A8FY	Dead	295	31932	female	T1c	N0 (i+)	M0	stage ia	None	not reported
TCGA-A1-A0SI	Alive	635	19250	female	T2	N1a	M0	stage iib	None	not reported
TCGA-E9-A228	Alive	1285	21294	female	T2	N1	M0	stage iib	None	not reported
TCGA-E2-A15J	Alive	1640	18771	female	T1c	N0	M0	stage i	None	not reported
TCGA-C8-A12T	Alive	0	None	female	T2	N0	M0	stage iia	None	not reported
TCGA-AR-A250	Alive	2707	21309	female	T2	N0	M0	stage iia	None	not reported
TCGA-AC-A2FO	Alive	2255	23928	female	T2	N1	MX	stage iib	None	not reported
TCGA-AO-A1KR	Alive	2513	18900	female	T2	N0	M0	stage iia	None	not reported
TCGA-S3-A6ZH	Alive	641	10832	female	T3	N3a	MX	stage iiic	None	not reported
TCGA-BH-A0BQ	Alive	2255	14494	female	T1c	N0	M0	stage i	None	not reported
TCGA-A7-A0CE	Alive	1074	20863	female	T2	N0 (i-)	M0	stage iia	None	not reported
TCGA-EW-A3U0	Alive	532	22520	female	T3	N1a	M0	stage iiia	None	not reported
TCGA-AN-A0XU	Alive	10	20052	female	T2	N0	M0	stage iia	None	not reported
TCGA-PE-A5DC	Dead	1430	26514	female	T2	N2a	M0	stage iiia	None	not reported
TCGA-D8-A73W	Dead	385	29125	female	T3	N1a	MX	stage iiia	None	not reported
TCGA-BH-A0H0	Alive	461	25223	female	T1c	N0 (i-)	M0	stage ia	None	not reported
TCGA-A2-A0EU	Alive	1043	29144	female	T1c	N0 (i-)	M0	stage ia	None	not reported
TCGA-BH-A6R8	Alive	293	16829	female	T2	N0	M0	stage iia	None	not reported
TCGA-BH-A0W3	Alive	728	21369	female	T1c	N1a	M0	stage iia	None	not reported
TCGA-AC-A3W5	Alive	504	24029	female	T2	N0	MX	stage iia	None	not reported
TCGA-A8-A09A	Alive	304	14883	female	T2	NX	M0	stage x	None	not reported
TCGA-E2-A3DX	Alive	1325	15969	female	T2	N3	M0	stage iiic	None	not reported
TCGA-AO-A03R	Alive	2091	20930	female	T2	N1a	M0	stage iib	None	not reported
TCGA-BH-A1ET	Dead	2520	20425	female	T1	N0	M0	stage i	None	not reported
TCGA-A1-A0SM	Alive	242	28198	male	T2	N0 (i-)	M0	stage iia	None	not reported
TCGA-LL-A740	Alive	441	22416	female	T1c	N0 (i-)	MX	stage ia	None	not reported
TCGA-A2-A25F	Alive	322	24319	female	T2	N0 (i-)	M0	stage iia	None	not reported
TCGA-D8-A1JA	Alive	502	21918	female	T4b	NX	M0	not reported	None	not reported
TCGA-A1-A0SK	Dead	967	20048	female	T2	N0 (i-)	M0	stage iia	None	not reported
TCGA-AC-A2BK	Alive	2222	28625	female	T2	N2a	MX	stage iiia	None	not reported
TCGA-BH-A0EB	Alive	745	25259	female	T1c	N0 (i-)	M0	stage ia	None	not reported
TCGA-BH-A0EE	Alive	943	24850	female	T3	N0 (i-)	M0	stage iib	None	not reported
TCGA-D8-A146	Alive	643	20861	female	T2	N0	MX	stage iia	None	not reported
TCGA-BH-A0EI	Alive	1926	18741	female	T1c	N1a	M0	stage iia	None	not reported
TCGA-B6-A0IA	Alive	8391	18748	female	T2	N0 (i-)	M0	stage iia	None	not reported
TCGA-B6-A0X7	Dead	1781	22723	female	T1c	NX	MX	stage x	None	not reported
TCGA-E2-A573	Alive	1062	17689	female	T1c	N0	M0	stage ia	None	not reported
TCGA-UL-AAZ6	Alive	518	26999	female	T2	N0	MX	stage iia	None	not reported
TCGA-A8-A08T	Dead	3409	23560	female	T2	N1a	M1	stage iv	None	not reported
TCGA-A7-A13H	Alive	899	22643	female	T2	N1a	MX	stage iib	None	not reported
TCGA-E2-A1LG	Alive	1523	18492	female	T2	N0	M0	stage iia	None	not reported
TCGA-AN-A0XR	Alive	10	20381	female	T2	N2	M0	stage iiia	None	not reported
TCGA-AR-A0TP	Alive	4275	15812	female	T2	N0	M0	stage iia	None	not reported
TCGA-A2-A0CO	Dead	1468	31404	female	T3	N0	M0	stage iib	None	not reported
TCGA-E2-A105	Alive	1308	28855	female	T2	N0 (i-)	M0	stage iia	None	not reported
TCGA-AR-A1AW	Alive	2632	23855	female	T2	N0	M0	stage iia	None	not reported
TCGA-EW-A1J2	Alive	403	18558	female	T1c	N1mi	MX	not reported	None	not reported
TCGA-EW-A1OY	Alive	908	23266	female	T2	N0	MX	stage iia	None	not reported
TCGA-BH-A0HP	Alive	414	23883	female	T3	N2a	M0	stage iiia	None	not reported
TCGA-D8-A1Y2	Alive	433	26021	female	T2	N0	MX	stage iia	None	not reported
TCGA-B6-A0IM	Dead	3873	27557	female	T3	N0 (i-)	M0	stage iib	None	not reported
TCGA-AR-A1AU	Alive	2868	14564	female	T2	N2	M0	stage iiia	None	not reported
TCGA-BH-A18G	Alive	149	29820	female	T1c	N0	M0	stage ia	None	not reported
TCGA-BH-A0DH	Alive	1156	23366	female	T2	N1a	M0	stage iib	None	not reported
TCGA-D8-A1XY	Alive	503	27106	female	T2	N0	MX	stage iia	None	not reported
TCGA-BH-A42U	Alive	3364	29330	female	T2	N0	M0	stage iia	None	not reported
TCGA-C8-A275	Alive	1	20774	female	T1	N1	M0	stage iia	None	not reported
TCGA-B6-A0I6	Dead	991	18014	female	T1c	N1	M0	stage iia	None	not reported
TCGA-AN-A0FY	Alive	10	20347	female	T1c	N0	M0	stage ia	None	not reported
TCGA-A8-A07L	Alive	975	21428	female	T3	N1a	M0	stage iiia	None	not reported
TCGA-A2-A0T3	Alive	1516	13680	female	T1c	N1mi	M0	stage ib	None	not reported
TCGA-A2-A0EM	Alive	3094	26845	female	T1	N0 (i-)	M0	stage ia	None	not reported
TCGA-AO-A03P	Dead	2911	19724	female	T2	N1	M0	stage iib	None	not reported
TCGA-AR-A0U4	Alive	3261	19729	female	T2	N0	M0	stage iia	None	not reported
TCGA-A8-A09M	Alive	1006	27455	female	T2	N3a	M0	stage iiic	None	not reported
TCGA-AO-A1KQ	Alive	1882	30859	male	T4	N1	M0	stage iiib	None	not reported
TCGA-BH-A0B7	Alive	2559	15593	female	T2	N1a	M0	stage iib	None	not reported
TCGA-AC-A3QP	Alive	675	29113	female	T2	N1mi	MX	stage iib	None	not reported
TCGA-AC-A3OD	Alive	451	25186	female	T2	N1mi	MX	stage iib	None	not reported
TCGA-S3-A6ZG	Alive	562	26141	female	T2	N1	M0	stage iib	None	not reported
TCGA-E2-A1LA	Alive	748	21773	female	T1c	N1a	M0	stage iia	None	not reported
TCGA-E2-A1IK	Alive	1800	26052	female	T1c	N1mi	M0	stage iia	None	not reported
TCGA-AQ-A04L	Alive	3957	17759	female	T2	N0 (i-)	MX	stage iia	None	not reported
TCGA-S3-AA10	Alive	586	24075	female	T2	N0	M0	stage iia	None	not reported
TCGA-AN-A0FF	Alive	172	11929	female	T1b	N0	M0	stage ia	None	not reported
TCGA-C8-A130	Alive	370	19117	female	T3	N2	M0	stage iiia	None	not reported
TCGA-A7-A26F	Alive	738	20210	female	T1	N0	M0	stage ia	None	not reported
TCGA-BH-A1FB	Dead	3669	21933	female	T2	N1b	M0	stage iib	None	not reported
TCGA-A2-A25E	Alive	3204	12601	female	T2	N2a	M0	stage iiia	None	not reported
TCGA-A8-A07G	Alive	577	23926	female	T1c	N1a	M0	stage iia	None	not reported
TCGA-C8-A8HR	Alive	408	17921	female	T3	N2	M0	stage iiia	None	not reported
TCGA-AC-A3EH	Dead	197	29014	female	T3	N3	M0	stage iiic	None	not reported
TCGA-AR-A1AP	Alive	2856	29406	female	T1	N0	M0	stage i	None	not reported
TCGA-A2-A0D1	Alive	1051	28084	female	T2	N0 (i-)	M0	stage iia	None	not reported
TCGA-D8-A1J9	Alive	532	17879	female	T1c	N0	M0	stage ia	None	not reported
TCGA-B6-A0WV	Dead	2417	24803	female	T2	N1b	M0	stage iib	None	not reported
TCGA-A7-A3RF	Alive	408	29184	female	T2	N0	M0	stage iia	None	not reported
TCGA-GM-A2DA	Dead	6593	16854	female	T2	N1b	M0	stage iib	None	not reported
TCGA-AN-A04C	Alive	54	18851	female	T2	N1	M0	stage iib	None	not reported
TCGA-A2-A1G0	Alive	616	18002	female	T2	N1a	M0	stage iib	None	not reported
TCGA-AN-A0XT	Alive	10	19794	female	T2	N2	M0	stage iiia	None	not reported
TCGA-A8-A07O	Alive	304	18870	female	T2	N0	M0	stage iia	None	not reported
TCGA-E9-A226	Dead	1048	16511	female	T2	N2	M0	stage iiia	None	not reported
TCGA-BH-A0HL	Alive	72	20804	female	T2	N1a	M0	stage iib	None	not reported
TCGA-B6-A0X4	Dead	860	22688	female	T2	N1b	M0	stage iib	None	not reported
TCGA-D8-A1XD	Alive	522	13510	female	T1c	N2a	M0	stage iiia	None	not reported
TCGA-BH-A0E2	Alive	435	18152	female	T2	N2a	M0	stage iiia	None	not reported
TCGA-AR-A0TZ	Dead	3262	15720	female	T2	N2	M1	not reported	None	not reported
TCGA-D8-A1JD	Alive	552	15166	female	T2	N1a	M0	stage iib	None	not reported
TCGA-LD-A9QF	Alive	323	26869	female	T1c	N0	M0	stage ia	None	not reported
TCGA-A8-A0A2	Alive	579	24380	female	T2	N0	M0	stage iia	None	not reported
TCGA-BH-A0W4	Alive	759	16911	female	T2	N0 (i-)	M0	stage iia	None	not reported
TCGA-A2-A25B	Alive	1291	14454	female	T2	N1	M0	stage iib	None	not reported
TCGA-A8-A09D	Alive	1522	17440	female	T2	N1	M0	stage iib	None	not reported
TCGA-BH-A18N	Dead	468	32404	female	T2	N1b	M0	stage iia	None	not reported
TCGA-AR-A1AO	Alive	2618	17332	female	T1	N1	M0	stage iia	None	not reported
TCGA-B6-A402	Alive	2281	17314	female	T1c	N0 (i-)	M0	stage i	None	not reported
TCGA-A8-A06Z	Alive	31	30984	female	T3	N0	M0	stage iib	None	not reported
TCGA-EW-A1PB	Alive	608	25770	female	T3	N1a	MX	stage iiia	None	not reported
TCGA-B6-A0I8	Dead	749	17073	female	T1	NX	M0	stage x	None	not reported
TCGA-B6-A0RM	Dead	2373	21047	female	TX	NX	MX	stage x	None	not reported
TCGA-C8-A8HP	Alive	396	21613	female	T2	N2	M0	stage iiia	None	not reported
TCGA-C8-A133	Alive	0	23922	female	T3	N1	M0	stage iiia	None	not reported
TCGA-BH-A0W5	Alive	1288	28304	female	T1c	N1a	M0	stage iia	None	not reported
TCGA-A7-A2KD	Alive	679	19563	female	T2	N2a	MX	stage iiia	None	not reported
TCGA-AO-A0J2	Alive	997	15324	female	T1c	N0 (i-)	M0	stage ia	None	not reported
TCGA-EW-A1P0	Alive	1251	20107	female	T2	N1b	MX	stage iib	None	not reported
TCGA-BH-A0C7	Alive	2767	17871	female	T2	N1mi	M0	stage iib	None	not reported
TCGA-C8-A1HM	Alive	375	27063	female	T2	N0	M0	stage iia	None	not reported
TCGA-A1-A0SH	Alive	1437	14595	female	T2	N0 (i-)	M0	stage iia	None	not reported
TCGA-BH-A0E0	Alive	134	14175	female	T3	N3a	M0	stage iiic	None	not reported
TCGA-E2-A14P	Alive	1246	28923	female	T2	N3	M0	stage iiic	None	not reported
TCGA-EW-A3E8	Alive	1035	21922	female	T3	N0	MX	stage iib	None	not reported
TCGA-BH-A201	Alive	856	23423	female	T1	N0	M0	stage ia	None	not reported
TCGA-A7-A26J	Alive	627	17930	female	T2	N0	M0	stage iia	None	not reported
TCGA-OL-A66L	Alive	1301	26186	female	T1c	N0	MX	stage ia	None	not reported
TCGA-BH-A18H	Alive	652	23065	female	T1b	N0	M0	stage ia	None	not reported
TCGA-B6-A0WT	Alive	5739	22362	female	T2	N1	M0	stage iib	None	not reported
TCGA-BH-A0HI	Alive	620	28644	female	T1c	N0 (i-)	M0	stage ia	None	not reported
TCGA-A2-A0D4	Alive	767	13805	female	T2	N1a	M0	stage iib	None	not reported
TCGA-A2-A0EO	Alive	2442	19880	female	T1	N0 (i-)	M0	stage ia	None	not reported
TCGA-A7-A26H	Alive	724	26423	female	T1	N1a	M0	stage iia	None	not reported
TCGA-BH-A0BV	Alive	1519	28699	female	T2	N1a	M0	stage iib	None	not reported
TCGA-D8-A1XA	Alive	839	23387	female	T1c	N0	M0	stage ia	None	not reported
TCGA-A8-A081	Alive	0	29555	female	T2	N0	M0	stage iia	None	not reported
TCGA-AR-A2LJ	Alive	2632	14723	female	T3	N1	MX	stage iiia	None	not reported
TCGA-A7-A4SB	Alive	418	20539	female	T3	N1mi	M0	stage iiia	None	not reported
TCGA-A2-A04P	Dead	548	13238	female	T2	N3c	M0	stage iiic	None	not reported
TCGA-BH-A8G0	Alive	662	19975	female	T2	N1a	M0	stage iib	None	not reported
TCGA-AQ-A54N	Alive	78	18741	female	T2	N0	M0	stage iia	None	not reported
TCGA-BH-A0HU	Alive	392	19216	female	T1c	N0 (i-)	M0	stage ia	None	not reported
TCGA-E2-A1B1	Alive	2653	16603	female	T2	N1	M0	stage iib	None	not reported
TCGA-BH-A1F6	Dead	2965	18691	female	T4d	N2a	MX	not reported	None	not reported
TCGA-GM-A2DC	Alive	2535	21122	female	T1c	N1a	M0	stage iia	None	not reported
TCGA-A8-A0A6	Alive	640	23404	female	T2	N3a	M0	stage iiic	None	not reported
TCGA-A2-A04T	Alive	2246	22707	female	T2	N0 (i-)	M0	stage iia	None	not reported
TCGA-AR-A1AT	Dead	1272	22942	female	T2	N0	M0	stage iia	None	not reported
TCGA-A2-A0EQ	Alive	2426	23543	female	T2	N0 (i-)	M0	stage iia	None	not reported
TCGA-EW-A1PF	Alive	439	18384	female	T1c	N0	M0	stage ia	None	not reported
TCGA-E9-A1RD	Alive	34	24719	female	T2	N0	M0	stage iia	None	not reported
TCGA-A8-A075	Alive	518	15369	female	T2	N1a	M0	stage iib	None	not reported
TCGA-A8-A09N	Alive	31	21002	female	T2	N3a	M0	stage iiic	None	not reported
TCGA-OL-A6VO	Alive	858	15780	female	T1c	N0	MX	stage ia	None	not reported
TCGA-BH-A8FZ	Alive	574	21343	female	T1b	N0	M0	stage ia	None	not reported
TCGA-BH-A1EO	Dead	2798	25136	female	T1c	N1	M0	stage iia	None	not reported
TCGA-E2-A10B	Alive	1141	24577	female	T2	N1a	M0	stage iib	None	not reported
TCGA-GM-A3XN	Alive	2019	16109	female	T1c	N2a	M0	stage iiia	None	not reported
TCGA-E2-A576	Alive	1043	25350	female	T1c	N0	MX	stage ia	None	not reported
TCGA-BH-A18Q	Dead	1692	20675	female	T2	N1b	M0	stage iib	None	not reported
TCGA-A7-A6VV	Alive	313	18695	female	T2	N0	M0	stage iia	None	not reported
TCGA-B6-A0RI	Alive	7126	16138	female	T4b	N1b	M0	stage iiib	None	not reported
TCGA-AO-A12B	Alive	2989	23150	female	T2	N0 (i-)	M0	stage iia	None	not reported
TCGA-D8-A1XL	Alive	606	12668	female	T2	N1a	MX	stage iib	None	not reported
TCGA-E2-A1LI	Alive	3121	21064	female	T2	N1	M0	stage iib	None	not reported
TCGA-AO-A03O	Dead	2483	25362	female	T2	N0 (i-)	M0	stage iia	None	not reported
TCGA-B6-A0IQ	Alive	4285	14669	female	T3	N1b	M0	stage iiia	None	not reported
TCGA-WT-AB44	Alive	883	None	female	T1c	N0 (i-)	MX	stage ia	None	not reported
TCGA-AC-A7VB	Alive	250	18806	female	T1c	N1a	MX	stage iia	None	not reported
TCGA-C8-A12Y	Alive	1476	None	female	T2	N1	M0	stage iib	None	not reported
TCGA-A8-A079	Alive	274	25294	female	T4b	N3	M0	stage iiib	None	not reported
TCGA-A2-A0SV	Dead	825	23126	female	T2	N2a	M1	stage iv	None	not reported
TCGA-B6-A3ZX	Dead	1152	18434	female	T3	N1	M1	stage iv	None	not reported
TCGA-A7-A0DB	Alive	1007	20570	female	T2	N0 (i-)	M0	stage iia	None	not reported
TCGA-LL-A6FP	Alive	0	32872	female	T2	NX	MX	stage iia	None	not reported
TCGA-BH-A1F0	Dead	785	29335	female	T1a	N1c	M0	stage iia	None	not reported
TCGA-D8-A1X5	Alive	565	29734	female	T2	N3a	MX	stage iiic	None	not reported
TCGA-BH-A0BJ	Alive	660	15027	female	T2	N1a	M0	stage iib	None	not reported
TCGA-AC-A23C	Alive	585	22751	female	T2	N1	MX	stage iib	None	not reported
TCGA-AO-A12E	Alive	2142	18721	female	T3	N0 (i+)	M0	stage iib	None	not reported
TCGA-A8-A07S	Alive	243	26998	female	T2	N0	M0	stage iia	None	not reported
TCGA-A7-A5ZX	Alive	336	17683	female	T2	N3a	M0	stage iiic	None	not reported
TCGA-EW-A1P5	Alive	703	28177	female	T2	N1a	M0	stage iib	None	not reported
TCGA-A2-A0T4	Alive	624	22849	female	T2	N0 (i-)	M0	stage iia	None	not reported
TCGA-B6-A2IU	Alive	5176	22905	female	T2	N0	M0	stage iia	None	not reported
TCGA-LL-A442	Alive	889	20495	female	T2	N0 (i-)	MX	stage iia	None	not reported
TCGA-E9-A2JS	Dead	904	26407	female	T2	N1	M0	stage iib	None	not reported
TCGA-E9-A1RA	Alive	1369	17699	female	T1c	N0	M0	stage ia	None	not reported
TCGA-LD-A66U	Alive	646	16101	female	T2	N1mi	MX	stage iib	None	not reported
TCGA-D8-A1XK	Alive	441	20092	female	T2	N1a	MX	stage iib	None	not reported
TCGA-E2-A106	Alive	2541	12528	female	T1c	N1mi	M0	stage ib	None	not reported
TCGA-A8-A08I	Alive	365	19389	female	T2	N0	M0	stage iia	None	not reported
TCGA-BH-A0DT	Alive	2403	15078	female	T1c	N1a	M0	stage iia	None	not reported
TCGA-B6-A400	Alive	215	16022	female	T2	N2a	M0	stage iiia	None	not reported
TCGA-EW-A1IX	Alive	1208	17597	female	T1b	N1a	MX	stage iia	None	not reported
TCGA-A2-A0CV	Alive	3011	15289	female	T2	N1a	M0	stage iib	None	not reported
TCGA-D8-A3Z6	Alive	563	20629	female	T3	N3a	M0	stage iiic	None	not reported
TCGA-AC-A3BB	Alive	987	16983	female	T3	N2a	MX	stage iiia	None	not reported
TCGA-A8-A06T	Alive	1614	27393	female	T3	N1a	M0	stage iiia	None	not reported
TCGA-E2-A56Z	Alive	252	25282	female	T2	N1a	M0	stage iib	None	not reported
TCGA-E9-A3Q9	Alive	1001	28715	female	T3	N3	M0	stage iiic	None	not reported
TCGA-D8-A143	Alive	431	18984	female	T2	N0	M0	stage iia	None	not reported
TCGA-D8-A27M	Alive	410	21910	female	T1c	N0	M0	stage ia	None	not reported
TCGA-E2-A15O	Alive	289	32583	female	T1c	NX	M0	stage i	None	not reported
TCGA-AN-A0AT	Alive	10	22798	female	T2	N0	M0	stage iia	None	not reported
TCGA-BH-A0HF	Alive	727	28233	female	T1c	N0 (i-)	M0	stage ia	None	not reported
TCGA-AR-A0TQ	Alive	2991	9873	female	T3	N1	M0	stage iiia	None	not reported
TCGA-E9-A1RH	Alive	1417	23224	female	T2	N0	M0	stage iia	None	not reported
TCGA-A8-A08B	Alive	1156	19114	female	T2	N0	M0	stage iia	None	not reported
TCGA-BH-A0C1	Dead	1411	22377	female	T3	N2a	M0	stage iiia	None	not reported
TCGA-B6-A0RL	Dead	2469	22238	female	T2	N0 (i-)	M0	stage iia	None	not reported
TCGA-A2-A0EP	Alive	3603	20585	female	T1	N0 (i+)	M0	stage i	None	not reported
TCGA-C8-A1HL	Alive	317	None	female	T3	N1	M0	stage iiia	None	not reported
TCGA-AO-A0J8	Alive	680	22284	female	T2	N0 (i+)	M0	stage iia	None	not reported
TCGA-3C-AALK	Alive	1448	19074	female	T1c	N0 (i+)	M0	stage ia	None	not reported
TCGA-D8-A140	Alive	403	22900	female	T2	N1a	M0	stage iib	None	not reported
TCGA-LD-A7W6	Alive	404	20077	female	T2	N1a	M0	stage iib	None	not reported
TCGA-D8-A27I	Alive	439	21327	female	T1c	N2a	M0	stage iiia	None	not reported
TCGA-AO-A1KT	Alive	541	28660	female	T1	N1	M0	stage iia	None	not reported
TCGA-AR-A24X	Alive	3004	19030	female	T2	N0	M0	stage iia	None	not reported
TCGA-E2-A14Q	Alive	1163	18507	female	T2	N1mi	M0	stage iib	None	not reported
TCGA-OL-A66P	Alive	428	27489	female	T2	N0	MX	stage iia	None	not reported
TCGA-A8-A08C	Alive	881	24017	female	T2	N0	M0	stage iia	None	not reported
TCGA-A8-A09K	Alive	912	24960	female	T1c	N1	M0	stage iia	None	not reported
TCGA-BH-A0GY	Alive	923	24493	female	T2	N1	M0	stage iia	None	not reported
TCGA-C8-A27A	Alive	747	17779	female	T2	N1	M0	stage iib	None	not reported
TCGA-A2-A1G6	Alive	501	18514	female	T2	N2a	M0	stage iiia	None	not reported
TCGA-A2-A0EV	Alive	968	29285	female	T1c	N0 (i-)	M0	stage ia	None	not reported
TCGA-AR-A2LK	Dead	1649	22800	female	T3	N2	M0	stage iii	None	not reported
TCGA-AN-A0AS	Alive	10	25658	female	T2	N2	M0	stage iiia	None	not reported
TCGA-AC-A3W6	Alive	0	32872	female	T3	N1	MX	stage iiia	None	not reported
TCGA-AO-A128	Alive	3248	22340	female	T2	N0 (i-)	M0	stage iia	None	not reported
TCGA-GM-A3XL	Alive	2108	18171	female	T2	N0 (i-)	M0	stage iia	None	not reported
TCGA-D8-A1XJ	Alive	664	27967	female	T3	N1a	MX	stage iiia	None	not reported
TCGA-A1-A0SB	Alive	259	25833	female	T1c	N0	M0	stage i	None	not reported
TCGA-A8-A08Z	Alive	1217	28003	female	T4b	N3a	M0	not reported	None	not reported
TCGA-S3-AA11	Alive	421	24813	female	T2	N0	M0	stage iia	None	not reported
TCGA-C8-A3M7	Dead	1034	22096	female	T4b	N0	M0	stage iiib	None	not reported
TCGA-AQ-A0Y5	Dead	172	25793	female	T2	N2a	MX	stage iiia	None	not reported
TCGA-AC-A3HN	Alive	496	32061	female	T2	N1a	MX	stage iib	None	not reported
TCGA-AN-A0XS	Alive	10	23358	female	T2	N2	M0	stage iiia	None	not reported
TCGA-B6-A0IO	Alive	5042	24322	female	T2	N0 (i-)	M0	stage iia	None	not reported
TCGA-E9-A1ND	Alive	1266	27400	female	T2	N1	M0	stage iib	None	not reported
TCGA-AC-A2FB	Alive	1234	23851	female	T2	N0	MX	stage iia	None	not reported
TCGA-BH-A0RX	Alive	170	21857	female	T2	N0 (i-)	M0	stage iia	None	not reported
TCGA-AO-A0JL	Alive	1683	21895	female	T2	N2a	M0	stage iiia	None	not reported
TCGA-BH-A1FL	Dead	1673	25558	female	T2	N1b	M0	stage iib	None	not reported
TCGA-A8-A06P	Alive	396	23011	female	T1c	N2a	M0	stage iiia	None	not reported
TCGA-A2-A3XT	Alive	2770	16649	female	T2	N1a	M0	stage iib	None	not reported
TCGA-AN-A049	Alive	19	22710	female	T2	N0	M0	stage iia	None	not reported
TCGA-BH-A0AZ	Alive	1919	17465	female	T3	N1a	cM0 (i+)	stage iiia	None	not reported
TCGA-E2-A1BC	Alive	501	23168	female	T1c	N0	M0	stage ia	None	not reported
TCGA-D8-A3Z5	Alive	1015	19846	female	T2	N3a	M0	stage iiic	None	not reported
TCGA-5L-AAT1	Alive	1471	23225	female	T2	N0	M1	stage iv	None	not reported
TCGA-A2-A0ER	Alive	2263	23021	female	T1c	N1mi	M0	stage ib	None	not reported
TCGA-AR-A0U0	Alive	1988	26993	female	T2	N1	M0	stage iib	None	not reported
TCGA-AC-A23H	Dead	0	32872	female	T2	NX	M0	stage iia	None	not reported
TCGA-GM-A5PX	Alive	551	23753	female	T2	N1mi	M0	stage iib	None	not reported
TCGA-MS-A51U	Alive	681	16213	female	T2	N1	M0	stage iib	None	not reported
TCGA-A8-A08J	Dead	1127	19266	female	T4b	N3	M1	stage iv	None	not reported
TCGA-BH-A0B4	Alive	1191	23980	male	T2	N2	M0	stage iiia	None	not reported
TCGA-OL-A5RU	Alive	1219	23108	female	T1c	N1	MX	stage iia	None	not reported
TCGA-A7-A4SC	Alive	446	23008	female	T3	N0	MX	stage iib	None	not reported
TCGA-AR-A0TS	Alive	2558	17141	female	T2	N1	M0	stage iib	None	not reported
TCGA-A8-A0A4	Alive	396	26693	female	T2	N0	M0	stage iia	None	not reported
TCGA-C8-A27B	Alive	439	17763	female	T3	N0	M0	stage iib	None	not reported
TCGA-E2-A1LB	Alive	2306	15283	female	T2	N1	M0	stage iib	None	not reported
TCGA-A2-A0T7	Alive	631	18756	female	T2	N0 (i+)	M0	stage iia	None	not reported
TCGA-B6-A0I2	Alive	4361	16702	female	T1c	N0 (i-)	M0	stage ia	None	not reported
TCGA-BH-A18I	Alive	1093	19489	female	T1c	N1a	cM0 (i+)	stage iia	None	not reported
TCGA-AR-A1AS	Alive	1150	20028	female	T2	N1	M0	stage iib	None	not reported
TCGA-GM-A2DI	Alive	2590	19030	female	T1c	N0 (i+)	M0	stage i	None	not reported
TCGA-BH-A0H9	Alive	1247	25289	female	T2	N0 (i-)	M0	stage iia	None	not reported
TCGA-BH-A0E9	Alive	2489	19415	female	T2	N1a	M0	stage iib	None	not reported
TCGA-AO-A03T	Alive	2124	15540	female	T2	N1a	M0	stage iib	None	not reported
TCGA-E9-A1R5	Alive	92	23116	female	T1c	N0	M0	stage ia	None	not reported
TCGA-AR-A24U	Alive	3128	17523	female	T1	N1	M0	stage iia	None	not reported
TCGA-D8-A27H	Alive	397	26588	female	T2	N0	M0	stage iia	None	not reported
TCGA-AN-A0FJ	Alive	242	21910	female	T2	N2	M1	stage iv	None	not reported
TCGA-E2-A108	Alive	837	23530	female	T2	N2a	M0	stage iiia	None	not reported
TCGA-BH-A0DV	Alive	2064	19781	female	T2	N2a	M0	stage iiia	None	not reported
TCGA-E2-A1L9	Alive	598	14868	female	T1c	N1mi	M0	stage iia	None	not reported
TCGA-A8-A08A	Alive	30	32750	female	T1c	N0	M0	stage i	None	not reported
TCGA-A2-A0YM	Alive	965	24831	female	T2	N0 (i-)	M0	stage iia	None	not reported
TCGA-A8-A086	Alive	396	21731	female	T1c	N1a	M0	stage iia	None	not reported
TCGA-E2-A107	Alive	1047	20065	female	T3	N2a	M0	stage iiia	None	not reported
TCGA-AR-A252	Alive	2838	18611	female	T1	N0	M0	stage i	None	not reported
TCGA-AR-A2LH	Dead	616	20288	female	T3	N3	M0	stage iii	None	not reported
TCGA-A2-A0EW	Dead	1884	19413	female	T1b	N3a	M0	stage iiic	None	not reported
TCGA-AN-A04D	Alive	52	21426	female	T2	N1	M0	stage iib	None	not reported
TCGA-E2-A15S	Alive	428	12671	female	T2	N1	M0	stage iib	None	not reported
TCGA-A7-A3J0	Alive	313	22672	female	T2	N0	M0	stage iia	None	not reported
TCGA-A1-A0SO	Alive	852	24826	female	T2	N1	M0	stage iib	None	not reported
TCGA-AC-A2FF	Alive	2759	None	female	T2	N1	MX	stage iib	None	not reported
TCGA-BH-A0H3	Alive	1928	17152	female	T1c	N0	M0	stage i	None	not reported
TCGA-A8-A07J	Alive	365	12965	female	T2	N1a	M0	stage iib	None	not reported
TCGA-C8-A137	Alive	379	12729	female	T2	N1	M0	stage iib	None	not reported
TCGA-B6-A0WS	Dead	2965	21230	female	T1c	NX	MX	stage x	None	not reported
TCGA-AN-A0XN	Alive	10	25029	female	T2	N2	M0	stage iiia	None	not reported
TCGA-AC-A2QH	Alive	1005	21488	female	T3	N0	MX	stage iib	None	not reported
TCGA-E9-A245	Dead	1005	17363	female	T2	N1	M0	stage iib	None	not reported
TCGA-AR-A1AV	Alive	1864	24875	male	T2	N1	M0	stage iib	None	not reported
TCGA-AN-A0AL	Alive	227	15286	female	T4	N0	M0	stage iiib	None	not reported
TCGA-A7-A3IY	Alive	345	26042	female	T1c	N0	M0	stage i	None	not reported
TCGA-A8-A076	Alive	1642	24230	female	T2	N0	M0	stage iia	None	not reported
TCGA-C8-A9FZ	Alive	592	18038	female	T2	N1	M0	stage iib	None	not reported
TCGA-D8-A1XG	Alive	448	31748	female	T4b	N1a	M0	stage iiib	None	not reported
TCGA-D8-A1JT	Alive	405	25677	female	T2	N0	M0	stage iia	None	not reported
TCGA-D8-A1JP	Alive	639	26862	female	T1c	N0	M0	stage ia	None	not reported
TCGA-AC-A23E	Alive	698	18500	female	T2	N1	MX	stage iib	None	not reported
TCGA-B6-A1KI	Alive	2236	23031	female	T1c	N0	M0	stage i	None	not reported
TCGA-BH-A18R	Dead	1142	18524	female	T2b	N1	M0	stage iia	None	not reported
TCGA-AO-A0JB	Alive	1542	18561	female	T3	N1a	M0	stage iiia	None	not reported
TCGA-AO-A1KS	Alive	350	25230	female	T2	N0 (i-)	M0	stage iia	None	not reported
TCGA-OL-A66H	Alive	812	27280	female	T1c	N1mi	MX	stage ib	None	not reported
TCGA-GM-A2DL	Alive	3519	18475	female	T1c	N0 (i-)	M0	stage i	None	not reported
TCGA-A8-A09V	Alive	457	18628	female	T2	N0	M0	stage iia	None	not reported
TCGA-A7-A0DA	Alive	1085	22708	female	T2	N0 (i-)	M0	stage iia	None	not reported
TCGA-AO-A0J5	Dead	792	17815	female	T4	N1a	M1	stage iv	None	not reported
TCGA-B6-A0RS	Dead	3063	14134	female	T2	N0 (i-)	M0	stage iia	None	not reported
TCGA-E9-A22G	Alive	1239	17300	female	T2	N0	M0	stage iia	None	not reported
TCGA-A7-A3J1	Alive	343	23209	female	T1c	N0	MX	stage ia	None	not reported
TCGA-GI-A2C9	Alive	3342	21534	female	T3	N0	MX	stage iib	None	not reported
TCGA-A8-A084	Alive	458	29858	female	T2	N1a	M0	stage iib	None	not reported
TCGA-E2-A156	Alive	726	22422	female	T1c	N0	M0	stage i	None	not reported
TCGA-E2-A14S	Alive	1009	23878	female	T1c	N0	M0	stage i	None	not reported
TCGA-E9-A1NE	Alive	1088	10564	female	T2	N1	M0	stage iib	None	not reported
TCGA-D8-A1XQ	Alive	499	25345	female	T2	N0	M0	stage iia	None	not reported
TCGA-EW-A1OZ	Alive	1229	20664	female	T2	N0 (i-)	M0	stage iia	None	not reported
TCGA-AC-A6IW	Alive	413	26896	female	T2	N0 (i-)	MX	stage iia	None	not reported
TCGA-AC-A62X	Alive	417	26627	female	T2	N0	MX	stage iia	None	not reported
TCGA-LL-A6FQ	Alive	80	28375	female	T2	N2a	MX	stage iiia	None	not reported
TCGA-D8-A27L	Alive	499	18025	female	T1c	N2a	M0	stage iiia	None	not reported
TCGA-B6-A1KC	Alive	1326	24791	female	T2	N1	M0	stage iib	None	not reported
TCGA-AN-A03X	Alive	10	27163	female	T2	N0	M0	stage iia	None	not reported
TCGA-C8-A1HO	Alive	375	12715	female	T3	N3	M0	stage iiic	None	not reported
TCGA-C8-A26Y	Alive	0	32872	female	T2	N0	M0	stage iia	None	not reported
TCGA-EW-A1P3	Alive	1611	17637	female	T2	N0	MX	stage iia	None	not reported
TCGA-A7-A26E	Alive	954	26274	female	T3	N1a	MX	stage iiia	None	not reported
TCGA-AO-A0JA	Alive	655	13307	female	T2	N3	M0	stage iiic	None	not reported
TCGA-S3-AA12	Alive	574	30101	female	T3	N1a	MX	stage iiia	None	not reported
TCGA-EW-A424	Alive	715	18850	female	T3	N1	MX	stage iiia	None	not reported
TCGA-E2-A9RU	Alive	0	32872	female	T2	N3a	MX	stage iiic	None	not reported
TCGA-D8-A1X9	Alive	727	24417	female	T2	N1a	M0	stage iib	None	not reported
TCGA-D8-A1Y1	Dead	302	29474	female	T3	N1a	MX	stage iiia	None	not reported
TCGA-D8-A1JI	Alive	577	20072	female	T1c	N1a	MX	stage iia	None	not reported
TCGA-AQ-A7U7	Dead	584	20239	female	T2	N2a	M0	stage iiia	None	not reported
TCGA-E2-A1IJ	Alive	865	20956	female	T1c	N0	M0	stage i	None	not reported
TCGA-AN-A0FV	Alive	10	21479	female	T2	N0	M0	stage iia	None	not reported
TCGA-AR-A2LE	Alive	5062	25499	female	T1	N0	M0	stage i	None	not reported
TCGA-BH-A0E6	Alive	293	25408	female	T1c	N0 (i-)	M0	stage ia	None	not reported
TCGA-AC-A2FM	Dead	792	31805	female	T2	N1mi	M0	stage iib	None	not reported
TCGA-E2-A15D	Alive	526	17224	female	T2	N0	M0	stage iia	None	not reported
TCGA-B6-A0IK	Dead	571	23150	female	T4	N1	M0	stage iiib	None	not reported
TCGA-A2-A4S3	Alive	666	21762	female	T2	N1a	M0	stage iib	None	not reported
TCGA-D8-A1XB	Alive	552	22976	female	T2	N1a	M0	stage iib	None	not reported
TCGA-E2-A1LH	Alive	3247	21628	female	T1c	N0	M0	stage i	None	not reported
TCGA-BH-A1EY	Dead	538	28940	female	T2	N0	M0	stage iia	None	not reported
TCGA-BH-A18T	Dead	224	25674	female	T2	N0	M0	stage iia	None	not reported
TCGA-D8-A1JS	Alive	371	28178	female	T1c	N0	M0	stage ia	None	not reported
TCGA-B6-A0WZ	Alive	6292	18584	female	T2	N1b	M0	stage ii	None	not reported
TCGA-A7-A6VX	Alive	317	25066	female	T2	N0	M0	stage iia	None	not reported
TCGA-HN-A2OB	Dead	1900	16672	female	T2	N1	M0	stage iib	None	not reported
TCGA-BH-A0H6	Alive	747	30125	female	T1b	NX	M0	stage i	None	not reported
TCGA-OL-A6VR	Alive	1220	17702	female	T1b	N0	MX	stage ia	None	not reported
TCGA-A8-A09B	Alive	365	21520	female	T4b	N1a	M0	stage iiib	None	not reported
TCGA-D8-A1JC	Alive	480	21898	female	T2	N2a	M0	stage iiia	None	not reported
TCGA-E2-A1LL	Alive	1309	27028	female	T3	N2a	MX	stage iiia	None	not reported
TCGA-AQ-A54O	Alive	1001	18694	male	T2	N0	M0	stage iia	None	not reported
TCGA-BH-A0E7	Alive	1363	29115	female	T2	N1a	M0	stage iib	None	not reported
TCGA-A1-A0SJ	Alive	416	14383	female	T3	N1a	M0	stage iiia	None	not reported
TCGA-AO-A0J4	Alive	1587	15052	female	T1c	N0 (i-)	M0	stage ia	None	not reported
TCGA-AR-A2LM	Alive	1935	18053	female	T1	N1	M0	stage ii	None	not reported
TCGA-AR-A24N	Alive	3035	19989	female	T1	N0	M0	stage i	None	not reported
TCGA-D8-A1JU	Alive	447	18733	female	T1c	N0	M0	stage ia	None	not reported
TCGA-LL-A50Y	Alive	762	30934	female	T2	N0	MX	stage iia	None	not reported
TCGA-A8-A08O	Alive	943	16681	female	T2	N3a	M1	stage iv	None	not reported
TCGA-E9-A2JT	Alive	288	23318	female	T2	N0 (i-)	M0	stage iia	None	not reported
TCGA-A2-A0CT	Alive	2289	25959	female	T2	N0 (i-)	M0	stage iia	None	not reported
TCGA-C8-A12L	Alive	363	24710	female	T2	N0 (i-)	M0	stage iia	None	not reported
TCGA-A7-A6VY	Alive	266	17640	female	T2	N1	M0	stage iib	None	not reported
TCGA-D8-A1XV	Alive	461	30830	female	T2	N0	M0	stage iia	None	not reported
TCGA-C8-A26V	Alive	616	17468	female	T3	N2	M0	stage iiia	None	not reported
TCGA-A2-A4S0	Alive	706	28416	female	T2	N0	M0	stage iia	None	not reported
TCGA-BH-A1F8	Dead	1	32871	female	T4b	N2	M0	stage iiib	None	not reported
TCGA-OL-A66J	Alive	1996	29345	female	T1c	N0	MX	stage i	None	not reported
TCGA-AQ-A04J	Alive	819	16615	female	T2	N0 (i+)	M0	stage iia	None	not reported
TCGA-D8-A1J8	Alive	431	28444	female	T2	N1a	M0	stage iib	None	not reported
TCGA-EW-A1OV	Alive	789	20764	female	T2	N1mi	MX	stage iib	None	not reported
TCGA-AR-A1AJ	Alive	2383	30489	female	T1	N0	M0	stage i	None	not reported
TCGA-EW-A1PE	Alive	320	20694	female	T1c	N1a	M0	stage iia	None	not reported
TCGA-A7-A4SA	Alive	454	14906	female	T2	N1a	M0	stage iib	None	not reported
TCGA-3C-AALI	Alive	4005	18538	female	T2	N1a	M0	stage iib	None	not reported
TCGA-E2-A1IU	Alive	337	22279	female	T1c	N0 (mol+)	M0	stage ia	None	not reported
TCGA-E9-A1QZ	Alive	755	22397	female	T2	N0	M0	stage iia	None	not reported
TCGA-BH-A0HY	Alive	1545	22179	female	T1c	N0	M0	stage i	None	not reported
TCGA-BH-A0BP	Dead	2296	27917	female	T1c	N0	M0	stage i	None	not reported
TCGA-E9-A1N5	Alive	1120	16736	female	T2	N1	M0	stage iib	None	not reported
TCGA-B6-A0I9	Dead	362	22798	female	T3	NX	M1	stage iv	None	not reported
TCGA-A8-A09C	Alive	31	25355	female	T2	N0	MX	stage x	None	not reported
TCGA-EW-A1IZ	Alive	554	19706	female	T2	N2a	MX	stage iiia	None	not reported
TCGA-OL-A5DA	Alive	1783	22411	female	T2	N0	MX	stage iia	None	not reported
TCGA-A8-A0A9	Alive	822	29370	female	T2	N0	M0	stage iia	None	not reported
TCGA-D8-A1XF	Alive	463	16787	female	T2	N0	M0	stage iia	None	not reported
TCGA-E9-A243	Alive	612	19035	female	T2	N0 (i-)	M0	stage iia	None	not reported
TCGA-B6-A0I5	Alive	8556	18038	female	T2	N1b	M0	stage iib	None	not reported
TCGA-AN-A0AJ	Alive	303	29131	female	T3	N0	M0	stage iib	None	not reported
TCGA-D8-A27T	Alive	398	19591	female	T2	N3a	M0	stage iiic	None	not reported
TCGA-XX-A89A	Alive	488	25000	female	T3	N0	MX	stage iib	None	not reported
TCGA-AR-A2LL	Alive	2012	25747	female	T3	N0	M0	stage iib	None	not reported
TCGA-D8-A1XZ	Alive	466	29916	female	T1c	N2a	MX	stage iiia	None	not reported
TCGA-UU-A93S	Dead	116	23278	female	T4d	N3b	M1	stage iv	None	not reported
TCGA-E9-A22H	Alive	1232	15504	female	T2	N1	M0	stage iib	None	not reported
TCGA-4H-AAAK	Alive	348	18371	female	T2	N2a	M0	stage iiia	None	not reported
TCGA-BH-A42T	Dead	320	27731	female	T2	N0 (i+)	M0	stage iia	None	not reported
TCGA-A2-A0CL	Alive	3015	13556	female	T3	N2a	M0	stage iiia	None	not reported
TCGA-A2-A0T6	Alive	575	18334	female	T3	N0 (i-)	M0	stage iib	None	not reported
TCGA-AR-A24K	Alive	1548	16961	female	T2	N0	M0	stage iia	None	not reported
TCGA-GM-A2DN	Alive	3091	21288	female	T2	N0 (i-)	M0	stage iia	None	not reported
TCGA-AC-A2B8	Alive	677	31003	female	T3	N0 (i-)	M0	stage iib	None	not reported
TCGA-V7-A7HQ	Alive	2033	27684	female	T1c	N2a	M0	stage iiia	None	not reported
TCGA-E9-A3QA	Alive	918	12142	female	T2	N0 (i-)	M0	stage iia	None	not reported
TCGA-BH-A1EX	Dead	1508	24544	female	T2	N1b	M0	stage iib	None	not reported
TCGA-A2-A4RY	Alive	648	17157	female	T3	N3a	M0	stage iiic	None	not reported
TCGA-AO-A0J6	Alive	1140	22462	female	T2	N0 (i-)	M0	stage iia	None	not reported
TCGA-LL-A6FR	Alive	489	18520	female	T2	N0 (i-)	MX	stage iia	None	not reported
TCGA-A7-A56D	Alive	448	30783	female	T2	N0	M0	stage iia	None	not reported
TCGA-LL-A5YL	Alive	519	23395	female	T2	N1a	MX	stage iib	None	not reported
TCGA-AN-A046	Alive	10	25158	female	T2	N0	M0	stage iia	None	not reported
TCGA-EW-A6SA	Alive	510	21623	male	T2	N0 (i+)	MX	stage ii	None	not reported
TCGA-A2-A1FW	Alive	528	22779	female	T3	N2a	M0	stage iiia	None	not reported
TCGA-A8-A0AD	Alive	1157	30407	female	T1c	N0	M0	stage i	None	not reported
TCGA-BH-A18U	Dead	1563	26426	female	T2	N2a	M0	stage iiia	None	not reported
TCGA-C8-A273	Alive	513	None	female	T2	N1	M0	stage iib	None	not reported
TCGA-A1-A0SG	Alive	434	22380	female	T2	N1a	M0	stage iib	None	not reported
TCGA-BH-A1FD	Dead	1009	24940	female	T1c	N0	M0	stage i	None	not reported
TCGA-BH-A0HA	Alive	1611	11379	female	T1c	N0 (i-)	M0	stage i	None	not reported
TCGA-A2-A0SW	Dead	1365	30085	female	T2	N2	M1	stage iv	None	not reported
TCGA-B6-A1KN	Alive	4233	21183	female	T4b	N1	M0	stage iiib	None	not reported
TCGA-A8-A08S	Alive	1004	25994	female	T1c	N1	M0	stage iia	None	not reported
TCGA-AR-A24Z	Alive	3001	20900	female	T2	N0	M0	stage iia	None	not reported
TCGA-AC-A3YI	Alive	707	27143	female	T1c	N3a	MX	stage iiic	None	not reported
TCGA-E2-A14N	Alive	1434	13743	female	T2	N1	M0	stage iib	None	not reported
TCGA-A2-A4RX	Alive	742	24779	female	T2	N0	M0	stage iia	None	not reported
TCGA-E2-A15R	Alive	1732	23570	female	T1c	N1a	M0	stage iia	None	not reported
TCGA-GM-A2DF	Alive	2155	19614	female	T1c	N1a	M0	stage iia	None	not reported
TCGA-LL-A5YN	Alive	447	16884	female	T2	N0 (i-)	M0	stage iia	None	not reported
TCGA-BH-A0B6	Alive	2483	17346	female	T1c	N0	M0	stage i	None	not reported
TCGA-BH-A28Q	Alive	1119	16882	female	T2	N1a	M0	stage iib	None	not reported
TCGA-E2-A154	Alive	591	24999	female	T1c	N0	M0	stage i	None	not reported
TCGA-D8-A13Y	Alive	1728	19028	female	T1c	N0	M0	stage ia	None	not reported
TCGA-D8-A27F	Alive	488	14731	female	T2	N0	M0	stage iia	None	not reported
TCGA-A7-A5ZV	Alive	368	22966	female	T2	N0	M0	stage iia	None	not reported
TCGA-EW-A1PA	Alive	575	21837	female	T2	N1a	M0	stage iib	None	not reported
TCGA-B6-A0RV	Alive	5156	15507	female	T3	N2	M0	stage iiia	None	not reported
TCGA-XX-A899	Alive	467	17022	female	T1c	N2a	MX	stage iiia	None	not reported
TCGA-A2-A0SY	Alive	1347	22928	female	T3	N1	M0	stage iiia	None	not reported
TCGA-BH-A5IZ	Alive	567	18927	female	T2	N1a	cM0 (i+)	stage iib	None	not reported
TCGA-C8-A131	Alive	411	29966	female	T2	N2	M0	stage iiia	None	not reported
TCGA-BH-A0DE	Alive	2372	22656	female	T2	N0	M0	stage iia	None	not reported
TCGA-A7-A13G	Alive	718	28969	female	T2	N0	MX	stage iia	None	not reported
TCGA-C8-A8HQ	Alive	380	19432	female	T2	N1	M0	stage iib	None	not reported
TCGA-E2-A15A	Alive	710	16750	female	T2	N3a	M0	stage iiic	None	not reported
TCGA-A2-A0T5	Alive	531	14503	female	T2	N0 (i-)	M0	stage iia	None	not reported
TCGA-C8-A135	Alive	393	23667	female	T2	N1	M0	stage iib	None	not reported
TCGA-AR-A0TR	Dead	160	25190	female	T2	N1	M0	stage iib	None	not reported
TCGA-A8-A07F	Alive	577	23742	female	T2	N1a	M0	stage iib	None	not reported
TCGA-BH-A0BS	Alive	2612	20374	female	T3	N1c	M0	stage iiia	None	not reported
TCGA-E2-A10E	Alive	865	23684	female	T1c	N1a	M0	stage iia	None	not reported
TCGA-A2-A3XW	Alive	1712	15670	female	T2	N1a	M0	stage iib	None	not reported
TCGA-AN-A0FT	Alive	214	23300	female	T2	N1	M0	stage iib	None	not reported
TCGA-AR-A254	Alive	2605	18270	female	T2	N2	M0	stage iiia	None	not reported
TCGA-E9-A1NG	Dead	786	22896	female	T2	N0	M0	stage iia	None	not reported
TCGA-EW-A1OX	Alive	911	15837	female	T2	N0	MX	stage iia	None	not reported
TCGA-A2-A0D3	Alive	1873	15524	female	T1c	N0 (i-)	M0	stage ia	None	not reported
TCGA-BH-A0DQ	Alive	98	15533	female	T2	N1	M0	stage iib	None	not reported
TCGA-E2-A1LK	Dead	266	30757	female	T4b	N3a	M0	stage iiic	None	not reported
TCGA-AN-A0FD	Alive	196	26007	female	T2	N0	M0	stage iia	None	not reported
TCGA-A2-A04N	Alive	4354	24155	female	T1c	N0 (i-)	M0	stage ia	None	not reported
TCGA-EW-A6SD	Alive	1010	12006	female	T2	N1a	M0	stage iib	None	not reported
TCGA-AR-A1AH	Alive	3807	18991	female	T2	N1	M0	stage iib	None	not reported
TCGA-A7-A26G	Alive	722	18362	female	T2	N0 (i+)	M0	stage iia	None	not reported
TCGA-A8-A091	Alive	1004	22554	female	T2	N0	M0	stage iia	None	not reported
TCGA-A2-A04Q	Alive	2385	17660	female	T1	N0 (i-)	M0	stage ia	None	not reported
TCGA-A2-A0EX	Alive	752	16858	female	T3	N0 (i+)	M0	stage iib	None	not reported
TCGA-D8-A145	Alive	410	29280	female	T1c	N1a	M0	stage iia	None	not reported
TCGA-D8-A147	Alive	584	16736	female	T2	N0	M0	not reported	None	not reported
TCGA-A2-A0YD	Alive	769	23021	female	T3	N0 (i+)	M0	stage iib	None	not reported
TCGA-OL-A5RV	Alive	1062	15820	female	T2	N3	MX	stage iiic	None	not reported
TCGA-A8-A07Z	Alive	1371	31351	female	T2	N0	M0	stage iia	None	not reported
TCGA-A8-A09Q	Alive	761	30528	female	T4b	N2a	M0	stage iiib	None	not reported
TCGA-AR-A24S	Alive	2976	22587	female	T1	N0	M0	stage i	None	not reported
TCGA-EW-A2FR	Alive	1673	21628	female	T1b	N3a	MX	stage iiic	None	not reported
TCGA-BH-A0DI	Alive	912	23327	female	T2	N1a	M0	stage iib	None	not reported
TCGA-BH-A0HQ	Alive	1121	20719	female	T2	N0 (i+)	M0	stage iia	None	not reported
TCGA-BH-A0HX	Alive	829	19900	female	T2	N1a	M0	stage iib	None	not reported
TCGA-BH-A0C3	Alive	2709	17221	female	T1c	N0	M0	stage i	None	not reported
TCGA-OL-A5RY	Alive	752	19216	female	T1c	N1	MX	stage iia	None	not reported
TCGA-E9-A1RG	Alive	647	22788	female	T1c	N2	M0	stage iiia	None	not reported
TCGA-EW-A6SB	Alive	760	22844	female	T2	N0	M0	stage ii	None	not reported
TCGA-E2-A15K	Alive	275	21514	female	T2	N1a	M0	stage iib	None	not reported
TCGA-A7-A0CH	Alive	1079	29104	female	T2	N0 (i-)	M0	stage iia	None	not reported
TCGA-A2-A1FZ	Alive	683	23055	female	T2	N0 (i-)	M0	stage iia	None	not reported
TCGA-AO-A0JM	Alive	2184	14653	female	T2	N1	M0	stage iib	None	not reported
TCGA-E9-A1RI	Alive	1449	15942	female	T1c	N2	M0	stage iiia	None	not reported
TCGA-E9-A1RE	Alive	1419	27392	female	T2	N2	M0	stage iiia	None	not reported
TCGA-AR-A0U1	Alive	4052	13467	female	T2	N1	M0	stage iib	None	not reported
TCGA-E9-A1RB	Dead	976	14755	female	T2	N0	M0	stage iia	None	not reported
TCGA-C8-A1HI	Alive	343	None	female	T2	N2	M0	stage iiia	None	not reported
TCGA-OK-A5Q2	Alive	64	21555	female	T2	N1a	MX	stage ii	None	not reported
TCGA-E9-A1NH	Alive	576	26221	female	T2	N1	M0	stage iib	None	not reported
TCGA-D8-A1JG	Alive	1612	22878	female	T2	N0	M0	stage iia	None	not reported
TCGA-A7-A0CD	Alive	1165	24242	female	T1	N0	M0	stage i	None	not reported
TCGA-E2-A1IO	Alive	1855	13671	female	T1c	N0	M0	stage i	None	not reported
TCGA-B6-A0IH	Dead	2965	29907	female	T3	N1b	M0	stage iiia	None	not reported
TCGA-D8-A1XS	Alive	496	17708	male	T2	N3a	M0	stage iiic	None	not reported
TCGA-AR-A0TW	Alive	3009	18263	female	T3	N1	M0	stage iiia	None	not reported
TCGA-A8-A08X	Alive	1308	15705	female	T4d	N3a	M0	stage iiic	None	not reported
TCGA-D8-A1JE	Alive	575	22683	female	T1c	N1a	M0	stage iia	None	not reported
TCGA-A2-A0YT	Dead	723	20482	female	T4b	N2a	M0	stage iiib	None	not reported
TCGA-EW-A6SC	Alive	952	21918	female	T2	N0	M0	stage iia	None	not reported
TCGA-E2-A158	Alive	450	15903	female	T1c	N1mi	M0	stage iia	None	not reported
TCGA-C8-A1HJ	Alive	5	19629	female	T2	N0	M0	stage iia	None	not reported
TCGA-EW-A1P6	Alive	562	23485	female	T2	N1a	M0	stage iib	None	not reported
TCGA-A8-A0AB	Alive	518	19814	female	T2	N0	M0	stage iia	None	not reported
TCGA-5T-A9QA	Alive	303	19031	female	T2	NX	MX	stage iia	None	not reported
TCGA-AO-A03L	Alive	2442	12443	female	T3	N2	M0	stage iiia	None	not reported
TCGA-AC-A2QI	Alive	588	27865	female	T3	N1a	MX	stage iiia	None	not reported
TCGA-C8-A278	Alive	297	22598	female	T2	N2	M0	stage iiia	None	not reported
TCGA-BH-A0BD	Alive	554	17275	female	T1c	N1a	M0	stage iia	None	not reported
TCGA-BH-A1F5	Dead	2712	22842	female	T1c	N1a	M0	stage iia	None	not reported
TCGA-E2-A2P6	Alive	1051	28411	female	T2	N1	M0	stage iib	None	not reported
TCGA-A1-A0SQ	Alive	554	16458	female	T2	N1	MX	stage iib	None	not reported
TCGA-D8-A73X	Alive	767	19607	female	T2	N0	M0	stage iia	None	not reported
TCGA-E2-A574	Alive	1179	16195	female	T2	N0	M0	stage iia	None	not reported
TCGA-D8-A142	Alive	425	27313	female	T3	N0	M0	stage iib	None	not reported
TCGA-D8-A73U	Alive	492	32208	female	T2	N0	M0	stage iia	None	not reported
TCGA-A8-A09I	Alive	1371	30711	female	T2	N0	M0	stage iia	None	not reported
TCGA-C8-A132	Alive	383	20471	female	T2	N1	M0	stage iib	None	not reported
TCGA-E9-A1N9	Alive	1101	21228	female	T2	N0	M0	stage iia	None	not reported
TCGA-AR-A24T	Alive	3202	17135	female	T3	N3	M0	stage iiic	None	not reported
TCGA-BH-A0W7	Alive	1363	17996	female	T1c	N0 (i-)	M0	stage i	None	not reported
TCGA-E9-A248	Alive	59	18684	female	T2	N0 (i-)	M0	stage iia	None	not reported
TCGA-A2-A0YH	Alive	659	19596	female	T2	N2a	M0	stage iiia	None	not reported
TCGA-JL-A3YW	Alive	360	None	female	T2	N1	M0	stage iib	None	not reported
TCGA-E2-A109	Alive	1417	23521	female	T2	N0 (i-)	M0	stage iia	None	not reported
TCGA-AC-A2BM	Alive	3022	15212	female	T2	N1a	MX	stage iib	None	not reported
TCGA-A8-A094	Alive	0	27729	female	T2	N0	M0	stage iia	None	not reported
TCGA-D8-A1XT	Alive	506	22448	female	T1c	N1a	M0	stage iia	None	not reported
TCGA-B6-A0RH	Dead	6456	18759	female	T2	N0 (i-)	M0	stage iia	None	not reported
TCGA-A8-A08F	Alive	1004	21641	female	T2	N3a	M0	stage iiic	None	not reported
TCGA-E9-A5FK	Alive	812	22199	female	T2	N3	M0	stage iiic	None	not reported
TCGA-A8-A08G	Alive	607	14976	female	T2	N0	M0	stage iia	None	not reported
TCGA-AO-A1KO	Alive	622	16817	female	T3	N0 (i+)	M0	stage iib	None	not reported
TCGA-A8-A07R	Alive	273	29251	female	T2	N3a	M0	stage iiic	None	not reported
TCGA-E2-A1IF	Alive	1138	27341	female	T1c	N0	M0	stage i	None	not reported
TCGA-A2-A3XU	Dead	912	13046	female	T2	N1mi	M0	stage iib	None	not reported
TCGA-E2-A15C	Alive	694	22583	female	T1c	N0	M0	stage i	None	not reported
TCGA-AC-A2FG	Alive	1853	29211	female	T2	N1a	MX	stage iib	None	not reported
TCGA-BH-A42V	Alive	635	15158	female	T1c	N1mi	M0	stage ib	None	not reported
TCGA-C8-A274	Alive	508	23337	female	T2	N0	M0	stage iia	None	not reported
TCGA-AR-A5QQ	Dead	322	24841	female	T3	N1	M0	stage iiia	None	not reported
TCGA-EW-A1J6	Alive	875	25830	female	T1c	N0 (i-)	M0	stage i	None	not reported
TCGA-AR-A5QN	Alive	1013	25089	female	T2	N3	M0	stage iiic	None	not reported
TCGA-AR-A0TT	Alive	3316	19679	female	T2	N2	M0	stage iiia	None	not reported
TCGA-A2-A0SX	Alive	1534	17774	female	T1c	N0 (i-)	M0	stage ia	None	not reported
TCGA-A2-A3XS	Dead	1032	23000	female	T1	N2a	M0	stage iiia	None	not reported
TCGA-B6-A0IP	Dead	3926	27047	female	T1c	N0 (i-)	M0	stage ia	None	not reported
TCGA-A2-A04U	Alive	2654	17474	female	T2	N0 (i+)	M0	stage iia	None	not reported
TCGA-D8-A1JJ	Alive	611	19966	female	T2	N0	M0	stage iia	None	not reported
TCGA-BH-A1FN	Dead	2192	12525	female	T2	N0	M0	stage iia	None	not reported
TCGA-E2-A1IE	Alive	2362	22510	female	T2	N1	M0	stage iib	None	not reported
TCGA-C8-A12V	Alive	385	20346	female	T2	N0	M0	stage iia	None	not reported
TCGA-AN-A0FZ	Alive	10	16533	female	T2	N2	M0	stage iiia	None	not reported
TCGA-BH-A18K	Dead	2763	16824	female	T1	N0	M0	stage i	None	not reported
TCGA-EW-A1J3	Alive	504	22332	female	T1c	N0	M0	stage ia	None	not reported
TCGA-B6-A0IG	Dead	4456	18433	female	T2	N1b	M0	stage iib	None	not reported
TCGA-A2-A0CS	Dead	2348	26817	female	T4b	N3a	M1	stage iv	None	not reported
TCGA-LQ-A4E4	Alive	849	26883	female	T3	N1a	MX	stage iiia	None	not reported
TCGA-A2-A0T2	Dead	255	24235	female	T3	N3	M1	stage iv	None	not reported
TCGA-AR-A1AI	Alive	3296	17229	female	T2	N0	M0	stage iia	None	not reported
TCGA-A2-A0YF	Alive	1535	24660	female	T1b	N0 (i+)	M0	stage i	None	not reported
TCGA-C8-A12U	Alive	385	17045	female	T2	N1	M0	stage iib	None	not reported
TCGA-GM-A2DK	Alive	2645	21198	female	T1c	N0 (i-)	M0	stage i	None	not reported
TCGA-A8-A07W	Alive	304	27942	female	T2	NX	M1	stage iv	None	not reported
TCGA-A2-A259	Alive	1596	25666	female	T1c	N0 (i-)	M0	stage i	None	not reported
TCGA-A8-A06O	Alive	396	22157	female	T1c	N0	M0	stage i	None	not reported
TCGA-E9-A22E	Alive	1269	20574	female	T2	N2	M0	stage iiia	None	not reported
TCGA-E2-A570	Alive	931	17456	female	T1c	N1mi	M0	stage ib	None	not reported
TCGA-E9-A1N3	Alive	1059	25714	female	T1c	N2	M0	stage iiia	None	not reported
TCGA-AC-A2QJ	Dead	446	17569	female	T4b	N0	M0	stage iiib	None	not reported
TCGA-BH-A18M	Dead	2207	14532	female	T3	N1	M0	stage iiia	None	not reported
TCGA-C8-A12P	Alive	358	20332	female	T2	N1	M0	stage iib	None	not reported
TCGA-PE-A5DE	Alive	2645	15216	female	T2	N0	M0	stage iia	None	not reported
TCGA-E2-A152	Alive	2128	20705	female	T1c	N0	M0	stage i	None	not reported
TCGA-A2-A0YG	Alive	666	23058	female	T2	N3a	M0	stage iiic	None	not reported
TCGA-A2-A3XV	Alive	996	16971	female	T2	N0	M0	stage iia	None	not reported
TCGA-AC-A2FE	Dead	2636	22746	female	T3	N3a	MX	stage iiic	None	not reported
TCGA-AO-A126	Alive	3307	14264	female	T2	N0 (i-)	M0	stage iia	None	not reported
TCGA-BH-A0DX	Alive	2156	22833	female	T1b	N0	M0	stage i	None	not reported
TCGA-AN-A0FX	Alive	10	19309	female	T2	N0	M0	stage iia	None	not reported
TCGA-E9-A1R3	Alive	78	25693	female	T2	N3	M0	stage iiic	None	not reported
TCGA-AN-A0FS	Alive	210	20352	female	T1c	N0	M0	stage ia	None	not reported
TCGA-BH-A18S	Dead	2009	28974	female	T1c	N0	M0	stage i	None	not reported
TCGA-E2-A15L	Alive	626	23845	female	T2	N0	M0	stage iia	None	not reported
TCGA-A2-A4S1	Alive	820	24353	female	T2	N0	M0	stage iia	None	not reported
TCGA-AO-A129	Alive	3286	10898	female	T2	N1a	M0	stage iib	None	not reported
TCGA-AC-A5EH	Alive	511	27964	female	T2	N1mi	MX	stage iib	None	not reported
TCGA-E2-A153	Alive	707	18875	female	T2	N1a	M0	stage iib	None	not reported
TCGA-BH-A18J	Dead	612	20678	female	T4b	N2	M1	stage iv	None	not reported
TCGA-B6-A0RT	Alive	2721	14374	female	T3	N1	M0	stage iiia	None	not reported
TCGA-W8-A86G	Alive	347	24125	female	T2a	N0 (i-)	MX	stage iia	None	not reported
TCGA-JL-A3YX	Alive	352	None	female	T2	N0	M0	stage iia	None	not reported
TCGA-D8-A1JL	Alive	611	26484	female	T2	N0	M0	stage iia	None	not reported
TCGA-EW-A2FW	Alive	672	19085	female	T2	N0 (i-)	MX	stage iia	None	not reported
TCGA-GM-A3NW	Alive	3361	23041	female	T2	N0 (i-)	M0	stage iia	None	not reported
TCGA-A2-A0CY	Alive	1673	23229	female	T2	N1	M0	stage iib	None	not reported
TCGA-D8-A1XR	Alive	482	20488	female	T2	N1a	M0	stage iib	None	not reported
TCGA-A8-A099	Alive	304	28063	female	T4b	N3a	MX	stage x	None	not reported
TCGA-A7-A4SF	Alive	545	19985	female	T2	N0	M0	stage iia	None	not reported
TCGA-E2-A1IG	Alive	2140	16757	female	T2	N1mi	M0	stage iib	None	not reported
TCGA-A8-A096	Alive	0	26723	female	T2	N0	M0	stage iia	None	not reported
TCGA-D8-A27P	Alive	49	23576	female	T1c	N0	M0	stage ia	None	not reported
TCGA-A8-A09W	Alive	30	25659	female	T2	N3	M0	stage iiib	None	not reported
TCGA-E9-A1RC	Alive	1224	20795	female	T4b	N3	M0	stage iiic	None	not reported
TCGA-AR-A24L	Dead	2866	9706	female	T2	N1	M0	stage iib	None	not reported
TCGA-BH-A0GZ	Alive	328	22714	female	T1c	N1a	M0	stage iia	None	not reported
TCGA-A2-A0YE	Alive	554	17727	female	T2	N1a	M0	stage iib	None	not reported
TCGA-AC-A3QQ	Alive	734	19723	female	T1c	N0 (i-)	MX	stage ia	None	not reported
TCGA-B6-A40B	Alive	3152	27811	female	T1b	N0 (i-)	M0	stage i	None	not reported
TCGA-B6-A0RG	Alive	2082	9840	female	T3	N0 (i-)	M0	stage iib	None	not reported
TCGA-AR-A2LN	Alive	1161	23992	female	T2	N0	M0	stage iia	None	not reported
TCGA-E9-A5FL	Alive	24	24053	female	T3	N0	M0	stage iib	None	not reported
TCGA-PL-A8LV	Alive	-7	19746	female	T4	N0	M0	stage iiib	None	not reported
TCGA-LL-A441	Alive	996	22772	female	T1c	N0	MX	stage ia	None	not reported
TCGA-EW-A1IY	Alive	258	14122	female	T1c	N0	MX	stage i	None	not reported
TCGA-A8-A07B	Alive	1308	25475	female	T2	N0	M0	stage iia	None	not reported
TCGA-A2-A0CM	Dead	754	14969	female	T2	N0 (i-)	M0	stage iia	None	not reported
TCGA-C8-A1HF	Alive	332	None	female	T2	N0	M0	stage iia	None	not reported
TCGA-AO-A0JG	Alive	798	18021	female	T2	N2a	M0	stage iiia	None	not reported
TCGA-AO-A125	Alive	3456	26466	female	T2	N0 (i-)	M0	stage iia	None	not reported
TCGA-OL-A66N	Alive	792	21608	female	T3	N3	MX	stage iiic	None	not reported
TCGA-E2-A1B4	Dead	1004	27241	female	T1c	N2a	M0	stage iiia	None	not reported
TCGA-BH-A0DK	Alive	423	18237	female	T2	N0 (i-)	M0	stage iia	None	not reported
TCGA-A2-A4S2	Alive	643	22936	female	T3	N2	M0	stage iiia	None	not reported
TCGA-AO-A12A	Alive	3112	17420	female	T2	N0 (i+)	M0	stage iia	None	not reported
TCGA-Z7-A8R5	Alive	3287	22280	female	T3	N1a	MX	stage iiia	None	not reported
TCGA-E9-A249	Alive	217	16689	female	T2	N0 (i-)	M0	stage iia	None	not reported
TCGA-D8-A1X7	Alive	509	14858	female	T2	N0	MX	stage iia	None	not reported
TCGA-A8-A07C	Alive	1034	20820	female	T2	N0	M0	stage iia	None	not reported
TCGA-AQ-A04H	Alive	754	22539	female	T2	N2a	MX	stage iiia	None	not reported
TCGA-B6-A1KF	Alive	3088	24891	female	T2	N1	M0	stage iib	None	not reported
TCGA-GM-A3NY	Alive	1162	26642	female	T2	N1a	M0	stage iib	None	not reported
TCGA-B6-A0RP	Dead	3126	26941	female	T2	N1b	M0	not reported	None	not reported
TCGA-BH-A1FH	Dead	1034	17172	female	T2	N1b	M1	stage iv	None	not reported
TCGA-OL-A5RW	Alive	1106	14638	female	T1c	N1	MX	stage iia	None	not reported
TCGA-LL-A73Y	Alive	477	24647	female	T1c	N0	MX	stage ia	None	not reported
TCGA-D8-A1JN	Alive	620	29331	female	T3	N3a	MX	stage iiic	None	not reported
TCGA-AR-A24O	Alive	3607	15977	female	T3	N2	M0	stage iiia	None	not reported
TCGA-LL-A9Q3	Alive	532	25477	female	T3	N3a	MX	stage iiic	None	not reported
TCGA-LL-A7SZ	Alive	594	18161	female	T2	N1a	MX	stage iib	None	not reported
TCGA-AR-A255	Alive	2161	22809	female	T1	N0	M0	stage i	None	not reported
TCGA-E2-A14Z	Dead	563	23682	female	T1c	N0	M0	stage i	None	not reported
TCGA-AC-A5EI	Alive	442	32375	female	T1c	N1mi	MX	stage ib	None	not reported
TCGA-AO-A03V	Alive	1351	15284	female	T1c	N0 (i-)	M0	stage i	None	not reported
TCGA-C8-A12M	Alive	358	25811	female	T2	N0 (i-)	M0	stage iia	None	not reported
TCGA-E2-A15G	Alive	554	28013	female	T2	N0	M0	stage iia	None	not reported
TCGA-A8-A08P	Alive	943	25598	female	T2	N2a	M0	stage iiia	None	not reported
TCGA-E2-A15M	Dead	336	24266	female	T2	N0	M0	stage iia	None	not reported
TCGA-A7-A13D	Alive	965	17070	female	T2	N0 (i-)	M0	stage iia	None	not reported
TCGA-BH-AB28	Alive	287	19570	female	T3	N1a	M0	stage iiia	None	not reported
TCGA-C8-A134	Alive	383	19010	female	T2	N0	M0	stage iia	None	not reported
TCGA-LD-A74U	Alive	402	28981	female	T3	N3a	M0	stage iiic	None	not reported
TCGA-A1-A0SE	Alive	1321	20717	female	T1c	N0 (i-)	M0	stage i	None	not reported
TCGA-E2-A1BD	Alive	1133	19627	female	T2	N0	M0	stage iia	None	not reported
TCGA-D8-A1JB	Alive	1688	19822	female	T2	N1a	M0	stage iib	None	not reported
TCGA-B6-A0RE	Alive	7777	22449	female	TX	N0 (i-)	M0	stage x	None	not reported
TCGA-BH-A1EW	Dead	1694	14090	female	T2	N1b	M0	stage iia	None	not reported
TCGA-BH-A0HN	Alive	516	24731	female	T1c	N0 (i-)	M0	stage ia	None	not reported
TCGA-EW-A6S9	Alive	463	12755	female	T1c	N1	M0	stage iia	None	not reported
TCGA-AC-A5XU	Alive	455	27191	female	T3	N0 (i-)	MX	stage iib	None	not reported
TCGA-A2-A25C	Alive	523	18508	female	T2	N1a	M0	stage iib	None	not reported
TCGA-C8-A1HK	Alive	366	None	female	T2	N1	M0	stage iib	None	not reported
TCGA-A8-A09E	Alive	1492	26724	female	T4b	N1a	M0	stage iiib	None	not reported
TCGA-D8-A1X8	Alive	783	22995	female	T1c	N2a	M0	stage iiia	None	not reported
TCGA-E9-A1RF	Alive	200	25119	female	T2	N2	M0	stage iiia	None	not reported
TCGA-AQ-A1H2	Alive	475	30958	female	T2	N2a	MX	stage iiia	None	not reported
TCGA-AO-A0JD	Alive	2190	21831	female	T3	N1a	M0	stage iiia	None	not reported
TCGA-E2-A155	Alive	640	21348	female	T2	N1a	M0	stage iib	None	not reported
TCGA-E9-A1N6	Dead	678	19327	female	T2	N1	M0	stage iib	None	not reported
TCGA-A2-A0ET	Alive	1066	21464	female	T2	N2a	M0	stage iiia	None	not reported
TCGA-OL-A66O	Alive	528	14272	female	T2	N1a	MX	stage iib	None	not reported
TCGA-A2-A0EN	Alive	4088	25771	female	T2	N0 (i+)	M0	stage iia	None	not reported
TCGA-BH-A0DL	Alive	2381	23628	female	T2	N0	M0	stage iia	None	not reported
TCGA-E2-A14W	Alive	974	28664	male	T2	N0	M0	stage iia	None	not reported
TCGA-B6-A409	Dead	573	16178	female	T1c	N2a	M0	stage iiia	None	not reported
TCGA-EW-A1P7	Alive	915	21750	female	T2	N0 (i-)	M0	stage iia	None	not reported
TCGA-LL-A5YM	Alive	394	32478	female	T4b	NX	M0	stage iiib	None	not reported
TCGA-A8-A0A1	Alive	365	30742	female	T2	N0	M0	stage iia	None	not reported
TCGA-BH-A0BZ	Alive	2255	21856	female	T3	N1a	M0	stage iiia	None	not reported
TCGA-A8-A06N	Alive	0	24288	female	T4b	N0	M0	stage iiib	None	not reported
TCGA-AN-A0FW	Alive	11	24692	female	T2	N2	M0	stage iiia	None	not reported
TCGA-AC-A6NO	Alive	51	15996	female	T2	N1a	MX	stage iib	None	not reported
TCGA-A8-A095	Alive	1277	16742	female	T1c	N0	M0	stage i	None	not reported
TCGA-AO-A0J9	Alive	1613	22642	female	T2	N3	M0	stage iiic	None	not reported
TCGA-E2-A1B0	Alive	1631	18346	female	T2	N2	M0	stage iiia	None	not reported
TCGA-S3-AA14	Alive	529	17352	female	T1	N0 (i+)	cM0 (i+)	stage i	None	not reported
TCGA-D8-A1JM	Alive	590	21602	female	T2	N1a	M0	stage iib	None	not reported
TCGA-A2-A0D2	Alive	1027	16623	female	T2	N0 (i+)	M0	stage iia	None	not reported
TCGA-A2-A0D0	Alive	2048	22115	female	T2	N0 (i-)	M0	stage iia	None	not reported
TCGA-BH-A0BF	Dead	1324	20691	female	T2	N1mi	M0	stage iib	None	not reported
TCGA-E2-A14O	Alive	1359	27837	female	T3	N1a	M0	stage iiia	None	not reported
TCGA-BH-A0BM	Alive	1876	20049	female	T2	N1a	M0	stage iib	None	not reported
TCGA-BH-A1FR	Dead	1642	26684	female	T4b	N1a	M0	stage iiib	None	not reported
TCGA-AO-A0J7	Alive	618	26281	female	T2	N1	M0	stage iib	None	not reported
TCGA-AO-A0JE	Alive	2335	19516	female	T2	N2a	M0	stage iiia	None	not reported
TCGA-AC-A3YJ	Alive	754	24439	female	T2	N0 (i-)	MX	stage iia	None	not reported
TCGA-BH-A0C0	Alive	1270	23006	female	T1c	N1a	M0	stage iia	None	not reported
TCGA-GM-A2D9	Dead	1812	25490	female	T1c	N0 (i-)	M0	stage i	None	not reported
TCGA-BH-A1FJ	Dead	1927	24262	female	T3	N1b	M0	stage iiia	None	not reported
TCGA-AC-A23G	Alive	2248	27934	female	T1c	N1	MX	stage iia	None	not reported
TCGA-AO-A03M	Alive	1866	10616	female	T1c	N0 (i-)	M0	stage i	None	not reported
TCGA-D8-A1Y3	Alive	430	22317	female	T2	N2a	MX	stage iiia	None	not reported
TCGA-B6-A0WX	Dead	639	14784	female	T3	N1b	M0	stage iiia	None	not reported
TCGA-BH-A0BL	Alive	2278	12841	female	T1c	N0	M0	stage i	None	not reported
TCGA-PL-A8LZ	Alive	302	10869	female	T4b	N2	M0	stage iiib	None	not reported
TCGA-C8-A1HE	Alive	375	None	female	T2	N0	M0	stage iia	None	not reported
TCGA-E2-A14T	Alive	2311	19237	female	T2	N0	M0	stage iia	None	not reported
TCGA-E9-A3HO	Alive	1158	18046	female	T2	N0 (i-)	M0	stage iia	None	not reported
TCGA-AN-A041	Alive	7	10812	female	T2	N1a	M0	stage iib	None	not reported
TCGA-E2-A10A	Alive	1229	15085	female	T3	N0 (i-)	M0	stage iib	None	not reported
TCGA-BH-A0DS	Alive	78	25944	female	T2	N2a	M0	stage iiia	None	not reported
TCGA-B6-A0WW	Dead	558	21479	female	T2	N1b	MX	stage x	None	not reported
TCGA-A8-A085	Alive	1124	16377	male	T2	N1a	M0	stage iib	None	not reported
TCGA-A1-A0SD	Alive	437	21793	female	T2	N0	M0	stage iia	None	not reported
TCGA-E9-A54Y	Alive	725	23057	female	T2	N2	M0	stage iiia	None	not reported
TCGA-D8-A27R	Alive	307	15122	female	T2	N3a	M0	stage iiic	None	not reported
TCGA-3C-AALJ	Alive	1474	22848	female	T2	N1a	M0	stage iib	None	not reported
TCGA-AO-A0J3	Alive	651	24519	female	T2	N1b	M0	stage iib	None	not reported
TCGA-AO-A124	Alive	3506	14174	female	T2	N0 (i-)	M0	stage iia	None	not reported
TCGA-AO-A03U	Dead	1793	11354	female	T1c	N0 (i-)	M0	stage i	None	not reported
TCGA-GM-A5PV	Alive	412	23215	female	T2	N1a	M0	stage iib	None	not reported
TCGA-E9-A247	Alive	1186	21562	female	T1c	N0 (i-)	M0	stage ia	None	not reported
TCGA-EW-A1P1	Alive	1210	24923	female	T2	N3b	MX	stage iiic	None	not reported
TCGA-A8-A07P	Alive	334	24929	female	T2	N1	M0	stage iib	None	not reported
TCGA-E2-A150	Alive	1935	17580	female	T2	N0	M0	stage iia	None	not reported
TCGA-A2-A3XZ	Alive	1532	16978	female	T1c	N0	M0	stage i	None	not reported
TCGA-S3-AA17	Alive	424	23642	female	T2	N1mi	cM0 (i+)	stage iib	None	not reported
TCGA-D8-A1XW	Alive	1309	19478	female	T2	N0	M0	stage iia	None	not reported
TCGA-E9-A1R0	Alive	860	21394	female	T1c	N1	M0	stage iia	None	not reported
TCGA-BH-A0HK	Alive	178	29751	female	T2	N1	M0	stage iib	None	not reported
TCGA-AN-A0FN	Alive	218	22629	female	T1c	N0	M0	stage ia	None	not reported
TCGA-E9-A1NI	Alive	300	18985	female	T2	N0	M0	stage iia	None	not reported
TCGA-EW-A1P8	Dead	239	21501	female	T2	N3b	M0	stage iiic	None	not reported
TCGA-BH-A0BC	Alive	974	21949	female	T2	N3	M0	stage iiic	None	not reported
TCGA-B6-A0IJ	Alive	7106	15625	female	T3	N0 (i-)	M0	stage iib	None	not reported
TCGA-BH-A0BO	Alive	2197	19767	female	T1b	N0	M0	stage i	None	not reported
TCGA-A2-A0YK	Alive	588	22625	female	T2	N0 (i-)	M0	stage iia	None	not reported
TCGA-E2-A1II	Alive	1025	18788	female	T1c	N0	M0	stage i	None	not reported
TCGA-BH-A1FG	Dead	577	32295	female	T1c	NX	M0	stage i	None	not reported
TCGA-A1-A0SF	Alive	1463	19731	female	T2	N0	M0	stage iia	None	not reported
TCGA-E2-A1L7	Alive	1836	14854	female	T2	N2	M0	stage iiia	None	not reported
TCGA-AC-A3TM	Alive	762	18535	female	T3	N1mi	M0	stage iiia	None	not reported
TCGA-BH-A18L	Dead	811	18519	female	T3	N1mi	M0	stage iiia	None	not reported
TCGA-AC-A62V	Dead	348	21389	male	T2	N1a	M1	stage iv	None	not reported
TCGA-A7-A6VW	Alive	285	17539	female	T2	N0	M0	stage iia	None	not reported
TCGA-BH-A203	Dead	1174	28609	female	T2	N1b	M0	stage iib	None	not reported
TCGA-B6-A0IB	Dead	3941	23646	female	T3	N3	M1	stage iv	None	not reported
TCGA-BH-A204	Dead	2534	29529	female	T2	N1b	M0	stage iib	None	not reported
TCGA-A8-A06Y	Alive	791	24442	female	T2	N0	M0	stage iia	None	not reported
TCGA-LL-A8F5	Alive	596	22544	female	T2	N0 (i-)	MX	stage iia	None	not reported
TCGA-AN-A0XP	Alive	9	25305	female	T2	N2	M0	stage iiia	None	not reported
TCGA-GM-A2DB	Alive	2406	22883	female	T2	N0 (i-)	M0	stage iia	None	not reported
TCGA-E9-A1R6	Alive	339	23347	female	T2	N0	M0	stage iia	None	not reported
TCGA-A2-A0CU	Dead	158	26823	female	T2	N0 (i+)	M0	stage iia	None	not reported
TCGA-E2-A14X	Alive	972	20105	female	T2	N2	M0	stage iiia	None	not reported
TCGA-LL-A5YP	Alive	450	18041	female	T2	N1a	M0	stage iib	None	not reported
TCGA-A7-A0DC	Alive	906	23294	female	T1c	N0 (i-)	M0	stage ia	None	not reported
TCGA-EW-A1PD	Alive	424	22536	male	T1c	N1a	M0	stage iia	None	not reported
TCGA-A2-A0CQ	Alive	2695	22810	female	T1	N0 (i-)	M0	stage ia	None	not reported
TCGA-A2-A0CX	Alive	1728	19152	female	T2	N0 (i-)	M0	stage iia	None	not reported
TCGA-D8-A1Y0	Alive	472	24083	female	T1c	N2a	MX	stage iiia	None	not reported
TCGA-BH-A0B3	Alive	1203	19479	female	T2	N1a	M0	stage iib	None	not reported
TCGA-GM-A2DO	Alive	2596	19842	female	T1c	N0 (i-)	M0	stage i	None	not reported
TCGA-GM-A3XG	Alive	1330	16948	female	T3	N1a	M0	stage iiia	None	not reported
TCGA-A7-A0CG	Alive	1043	28596	female	T2	N0 (i-)	M0	stage iia	None	not reported
TCGA-BH-A1EV	Dead	365	16504	female	T3	N1b	M0	stage iiia	None	not reported
TCGA-A8-A09G	Alive	0	29006	female	T3	N3a	M0	stage iiic	None	not reported
TCGA-AR-A1AR	Dead	524	18482	female	T1	N2	M0	stage iiia	None	not reported
TCGA-EW-A2FS	Alive	1604	15302	female	T2	N1mi	MX	stage iib	None	not reported
TCGA-AO-A12G	Alive	1639	27705	female	T2	N0 (i+)	M0	stage iia	None	not reported
TCGA-AN-A0G0	Alive	16	20504	female	T2	N0	M0	stage iia	None	not reported
TCGA-AO-A0JC	Alive	1547	23404	female	T2	N0 (i-)	M0	stage iia	None	not reported
TCGA-A8-A09R	Alive	273	30196	female	T2	N1	M0	stage iib	None	not reported
TCGA-BH-A0AW	Alive	622	20468	female	T1c	N1a	M0	stage iia	None	not reported
TCGA-BH-A202	Alive	795	22052	female	T2	N0	M0	stage ii	None	not reported
TCGA-E9-A244	Alive	21	19778	female	T2	N0 (i-)	M0	stage iia	None	not reported
TCGA-AO-A03N	Alive	2031	21816	female	T2	N1a	M0	stage iib	None	not reported
TCGA-GM-A2DM	Alive	3226	21160	female	T2	N0 (i-)	M0	stage iia	None	not reported
TCGA-A8-A082	Alive	549	21338	female	T2	N1a	M0	stage iib	None	not reported
TCGA-D8-A141	Alive	626	14626	female	T1c	N1	M0	not reported	None	not reported
TCGA-E2-A1L6	Alive	1648	16403	female	T1c	N1mi	M0	stage iia	None	not reported
TCGA-A8-A083	Alive	0	24746	female	T3	N0	M0	stage iib	None	not reported
TCGA-D8-A1X6	Alive	541	29256	female	T3	N2a	MX	stage iiia	None	not reported
TCGA-AR-A5QM	Alive	2231	22780	female	T2	N0	M0	stage iia	None	not reported
TCGA-E9-A1R2	Alive	1063	18936	female	T2	N3	MX	stage iiic	None	not reported
TCGA-C8-A12W	Alive	385	18140	female	T4	N1	M0	stage iiib	None	not reported
TCGA-BH-A1EU	Dead	1286	30339	female	T1	N0	M0	stage i	None	not reported
TCGA-D8-A27E	Alive	530	24315	female	T1c	N0	M0	stage ia	None	not reported
TCGA-E2-A1LS	Alive	1604	16887	female	T1c	N0	M0	stage ia	None	not reported
TCGA-OL-A5RX	Alive	878	18942	female	T1c	N0	MX	stage ia	None	not reported
TCGA-C8-A12O	Alive	385	18506	female	T2	N0 (i-)	M0	stage iia	None	not reported
TCGA-AN-A0FK	Alive	213	32462	female	T4	N0	M0	stage iiib	None	not reported
TCGA-AN-A04A	Alive	90	13445	female	T2	N2	M0	stage iiia	None	not reported
TCGA-OL-A5RZ	Alive	679	21038	female	T1b	N0	MX	stage ia	None	not reported
TCGA-E2-A1LE	Dead	879	26239	female	T2	N3a	M0	stage iiic	None	not reported
TCGA-BH-A18F	Alive	1001	18594	female	T2	N0	M0	stage iia	None	not reported
TCGA-A2-A04R	Alive	3709	13483	female	T1	N0 (i-)	M0	stage ia	None	not reported
TCGA-C8-A26X	Alive	376	21463	female	T1	N1	M0	stage iia	None	not reported
TCGA-E9-A1N4	Alive	1000	15055	female	T2	N2	M0	stage iiia	None	not reported
TCGA-BH-A0HW	Alive	1561	22962	female	T1c	N0 (i-)	M0	stage ia	None	not reported
TCGA-E2-A14Y	Alive	2109	13004	female	T2	N0	M0	stage iia	None	not reported
TCGA-D8-A1XO	Alive	1682	20606	female	T2	N1a	M0	stage iib	None	not reported
TCGA-AR-A0TY	Dead	1699	19836	female	T2	N0	M0	stage iia	None	not reported
TCGA-A8-A06U	Dead	883	29525	female	T2	N1a	M0	stage iib	None	not reported
TCGA-AR-A0U2	Dead	2551	17390	female	T2	N2	M0	stage iiia	None	not reported
TCGA-BH-A0WA	Alive	701	30025	female	T1c	N0 (i-)	M0	stage i	None	not reported
TCGA-E9-A5UP	Alive	803	23371	female	T2	N0	M0	stage iia	None	not reported
TCGA-B6-A0RU	Alive	8605	14920	female	T1c	N0 (i-)	M0	stage ia	None	not reported
TCGA-E9-A22B	Alive	1167	26278	female	T1c	N0	M0	stage ia	None	not reported
TCGA-A8-A07E	Alive	608	29800	female	T4b	N3a	MX	stage x	None	not reported
TCGA-E2-A15P	Alive	595	22524	female	T1c	N0	M0	stage ia	None	not reported
TCGA-A7-A13F	Alive	765	16363	female	T3	N1a	M0	stage iiia	None	not reported
TCGA-A1-A0SN	Alive	1196	18401	female	T1c	N1	MX	stage iia	None	not reported
TCGA-AR-A1AL	Alive	2971	22023	female	T3	N1	M0	stage iiia	None	not reported
TCGA-AC-A8OR	Alive	40	27605	female	T1c	N0 (i-)	MX	stage ia	None	not reported
TCGA-AR-A24H	Alive	4894	24046	female	T2	N0	M0	stage iia	None	not reported
TCGA-BH-A0BR	Alive	2330	21622	female	T1c	N0	M0	stage i	None	not reported
TCGA-BH-A18V	Dead	1556	17682	female	T2	N1b	M0	stage iib	None	not reported
TCGA-A8-A0A7	Alive	30	20940	female	T2	N1a	M0	stage iib	None	not reported
TCGA-EW-A1J1	Alive	575	14122	female	T2	N1a	M0	stage iib	None	not reported
TCGA-BH-A5J0	Alive	715	23072	female	T1c	N0	M0	stage ia	None	not reported
TCGA-OL-A6VQ	Alive	600	18151	female	T2	N0	MX	stage iia	None	not reported
TCGA-D8-A1XU	Alive	395	20715	female	T1c	N0	M0	stage ia	None	not reported
TCGA-E9-A1R7	Alive	1467	23397	female	T2	N0	M0	stage iia	None	not reported
TCGA-C8-A3M8	Alive	394	24877	female	T1c	N0	M0	stage ia	None	not reported
TCGA-B6-A0X1	Dead	7455	17624	female	T2	N1	M1	not reported	None	not reported
TCGA-S3-AA0Z	Alive	629	23314	female	T2	N1a	M0	stage iib	None	not reported
TCGA-A2-A4RW	Alive	222	18060	female	T2	N3a	M0	stage iiic	None	not reported
TCGA-E2-A1IL	Alive	118	28495	female	T1c	N1a	M0	stage iia	None	not reported
TCGA-AR-A2LO	Alive	1198	17080	female	T2	N1	M0	stage iib	None	not reported
TCGA-BH-A1FE	Dead	2273	11650	female	T2	N1	M0	stage iib	None	not reported
TCGA-A8-A06R	Alive	547	25477	female	T2	N1a	M0	stage iib	None	not reported
TCGA-BH-A0BG	Alive	1871	26988	female	T1	N0	M0	stage i	None	not reported
TCGA-AR-A24V	Alive	3203	19027	female	T2	N1	M0	stage iib	None	not reported
TCGA-AR-A1AX	Alive	2629	23507	female	T1	N0	M0	stage i	None	not reported
TCGA-BH-A0BA	Alive	1132	18839	female	T3	N3a	M0	stage iiic	None	not reported
TCGA-AO-A12C	Alive	2372	15469	female	T2	N1a	M0	stage iib	None	not reported
TCGA-EW-A1IW	Alive	371	29529	female	T2	N1a	MX	stage iib	None	not reported
TCGA-A8-A06X	Dead	943	28338	female	T3	N0	M0	stage iib	None	not reported
TCGA-BH-A1FM	Dead	1388	16289	female	T2	N2	M0	stage iiia	None	not reported
TCGA-OL-A97C	Alive	271	24735	female	T3	N0	M0	stage iib	None	not reported
TCGA-BH-A1FU	Dead	1688	16174	female	T1c	N0	M0	stage ia	None	not reported
TCGA-A2-A3KD	Alive	1206	17372	female	T3	N1mi	M0	stage iiia	None	not reported
TCGA-BH-A0B8	Alive	1569	23380	female	T1b	N0 (i-)	M0	stage i	None	not reported
TCGA-BH-A6R9	Alive	160	22325	female	T2	N0	M0	stage iia	None	not reported
TCGA-D8-A27G	Alive	409	27521	female	T2	N0	M0	stage iia	None	not reported
TCGA-AR-A5QP	Alive	1185	19805	female	T2	N1	M0	stage iib	None	not reported
TCGA-AC-A8OP	Alive	614	26550	female	T1c	N0 (i-)	MX	stage ia	None	not reported
TCGA-EW-A1OW	Alive	694	21465	female	T2	N0	MX	stage iia	None	not reported
TCGA-E9-A24A	Alive	747	25370	female	T1c	N1	M0	stage iia	None	not reported
TCGA-BH-A0BW	Alive	2371	25974	female	T1c	N0	M0	stage i	None	not reported
TCGA-A7-A26I	Alive	661	23948	female	T2	N0	M0	stage iia	None	not reported
TCGA-OL-A5D8	Alive	973	14853	female	T3	N0	MX	stage iib	None	not reported
TCGA-A2-A0SU	Alive	1662	24219	female	T2	N0 (i+)	M0	stage iia	None	not reported
TCGA-D8-A1XC	Dead	377	31220	female	T4b	N1a	M0	stage iiib	None	not reported
TCGA-BH-A0B0	Alive	2477	20776	female	T1c	N0	M0	stage i	None	not reported
TCGA-GI-A2C8	Alive	225	23103	female	T4b	N0	MX	stage iiib	None	not reported
TCGA-AR-A24Q	Alive	3172	18084	female	T3	N0	M0	stage iib	None	not reported
TCGA-AC-A8OS	Alive	70	26248	female	T2	N0 (i-)	MX	stage iia	None	not reported
TCGA-E2-A1B5	Alive	984	17039	female	T2	N0	M0	stage iia	None	not reported
TCGA-EW-A1PH	Alive	607	19073	female	T1c	N1a	M0	stage iia	None	not reported
TCGA-BH-A28O	Alive	1120	18501	female	T3a	N3	M0	stage iiic	None	not reported
TCGA-C8-A1HG	Alive	345	None	female	T2	N0	M0	stage iia	None	not reported
TCGA-5L-AAT0	Alive	1477	15393	female	T2	N0	M0	stage iia	None	not reported
TCGA-A2-A0T1	Alive	521	20227	female	T3	N3	M0	stage iiic	None	not reported
TCGA-HN-A2NL	Alive	79	20483	female	T2	N0	M0	stage iia	None	not reported
TCGA-AR-A0TU	Alive	709	13039	female	T2	N0	M0	stage iia	None	not reported
TCGA-A8-A092	Alive	942	17807	female	T2	N2a	M0	stage iiia	None	not reported
TCGA-OL-A5D7	Alive	1780	25643	female	T2	N0	MX	stage iia	None	not reported
TCGA-AR-A0U3	Alive	4080	21755	female	T2	N1	M0	stage iib	None	not reported
TCGA-E2-A1L8	Alive	2240	19187	female	T2	N1a	M0	stage iib	None	not reported
TCGA-C8-A12N	Alive	358	21428	female	T2	N0 (i-)	M0	stage iia	None	not reported
TCGA-E2-A572	Alive	1208	26399	female	T2	N2	M0	stage iiia	None	not reported
TCGA-A2-A0YI	Alive	1505	22961	female	T1c	N0 (i+)	M0	stage i	None	not reported
TCGA-A7-A13E	Dead	614	22690	female	T2	N1	MX	stage iib	None	not reported
TCGA-WT-AB41	Alive	1611	None	female	T2	N1mi	MX	stage iib	None	not reported
TCGA-EW-A423	Alive	533	27627	female	T2	N0	MX	stage iia	None	not reported
TCGA-E9-A1R4	Alive	186	24181	female	T1c	N0	M0	stage ia	None	not reported
TCGA-BH-A0EA	Dead	991	26548	female	T1c	N1a	M0	stage iia	None	not reported
TCGA-AO-A0JF	Alive	1980	24923	female	T1c	N1a	M0	stage iia	None	not reported
TCGA-E2-A15H	Alive	393	13985	female	T1c	N1mi	M0	stage iia	None	not reported
TCGA-BH-A0DG	Alive	2041	11204	female	T2	N0	M0	stage iia	None	not reported
TCGA-AR-A0TV	Alive	2288	24279	female	T2	N0	M0	stage iia	None	not reported
TCGA-AR-A1AM	Alive	2991	19123	female	T3	N1	M0	stage iiia	None	not reported
TCGA-C8-A26W	Alive	381	21391	female	T2	N1	M0	stage iib	None	not reported
TCGA-BH-A0B9	Alive	1572	16310	female	T1c	N0 (i-)	M0	stage ia	None	not reported
TCGA-C8-A12X	Alive	385	22889	female	T2	N1	M0	stage iib	None	not reported
TCGA-C8-A12Z	Alive	382	16508	female	T2	N1	M0	stage iib	None	not reported
TCGA-D8-A1JF	Alive	366	29199	female	T1c	N2a	M0	stage iiia	None	not reported
TCGA-C8-A26Z	Alive	470	None	female	T2	N0	M0	stage iia	None	not reported
TCGA-B6-A0RQ	Dead	4267	25010	female	T3	N0 (i-)	M0	stage iib	None	not reported
TCGA-LD-A7W5	Alive	216	19169	female	T2	N3a	M0	stage iiic	None	not reported
TCGA-C8-A12K	Alive	0	29463	female	T2	N1	M0	stage iib	None	not reported
TCGA-B6-A0X5	Dead	2097	22380	female	T2	N1b	M0	stage iib	None	not reported
TCGA-PL-A8LX	Alive	5	12840	female	T4	N1a	M1	stage iv	None	not reported
TCGA-E9-A6HE	Alive	847	16697	female	T3	N3	MX	stage iiic	None	not reported
TCGA-D8-A1JH	Alive	426	20497	female	T1c	N0	M0	stage ia	None	not reported
TCGA-A7-A0CJ	Alive	931	21014	female	T2	N0 (i-)	M0	stage iia	None	not reported
TCGA-A2-A0CW	Alive	3283	24541	female	T2	N1a	M0	stage iib	None	not reported
TCGA-BH-A209	Dead	3959	28403	female	T1c	N0	M0	stage i	None	not reported
TCGA-GM-A4E0	Alive	2191	24788	female	T3	N3a	M0	stage iiic	None	not reported
TCGA-OL-A66K	Dead	1275	26299	female	T2	N0	MX	stage iia	None	not reported
TCGA-AC-A7VC	Alive	1	20479	female	T3	N0	MX	stage iib	None	not reported
TCGA-A7-A4SD	Alive	441	19131	female	T2	N0	M0	stage iia	None	not reported
TCGA-D8-A27W	Alive	373	20173	female	T4b	N0	M0	stage iiib	None	not reported
TCGA-E2-A1B6	Alive	867	16370	female	T2	N0	M0	stage iia	None	not reported
TCGA-A7-A3IZ	Alive	322	22997	female	T2	N0 (i+)	M0	stage iia	None	not reported
TCGA-A7-A426	Alive	364	18296	female	T3	N3a	MX	stage iiic	None	not reported
TCGA-A7-A5ZW	Alive	326	17529	female	T1c	N1a	M0	stage iia	None	not reported
TCGA-A8-A08R	Alive	30	19298	female	T2	N1a	M0	stage iib	None	not reported
TCGA-A2-A04W	Alive	3102	18345	female	T2	N1mi	M0	stage iib	None	not reported
TCGA-E9-A1NF	Dead	1072	21981	female	T2	N0	M0	stage iia	None	not reported
TCGA-AO-A12D	Alive	2515	15774	female	T1c	N1a	M0	stage iia	None	not reported
TCGA-S3-AA15	Alive	525	18659	female	T2	N1a	cM0 (i+)	stage iib	None	not reported
TCGA-E9-A1NC	Alive	1203	22355	female	T2	N1	M0	stage iib	None	not reported
TCGA-A2-A04V	Dead	1920	14250	female	T2	N0 (i-)	M0	stage iia	None	not reported
TCGA-BH-A1EN	Dead	2127	28724	female	T2	NX	M0	stage iia	None	not reported
TCGA-BH-A0DO	Alive	1644	28529	female	T1c	N0	M0	stage i	None	not reported
TCGA-A2-A0YL	Alive	1474	17702	female	T3	N2a	M0	stage iiia	None	not reported
TCGA-AR-A2LR	Alive	1742	18214	female	T1	N0	M0	stage i	None	not reported
TCGA-A2-A04Y	Alive	1099	19533	female	T2	N1mi	M0	stage iib	None	not reported
TCGA-AN-A0XW	Alive	170	13208	female	T2	N2	M0	stage iiia	None	not reported
TCGA-B6-A40C	Alive	2164	18852	female	T3	N0 (i-)	M0	stage iib	None	not reported
TCGA-B6-A0RO	Alive	4929	26269	female	T4	N1a	M0	stage iiib	None	not reported
TCGA-B6-A0IE	Dead	1993	13982	female	T3	N1b	M0	stage iiia	None	not reported
TCGA-D8-A27N	Alive	519	13243	female	T2	N2a	M0	stage iiia	None	not reported
TCGA-OL-A5D6	Dead	1104	26052	female	T2	N0	MX	stage iia	None	not reported
TCGA-BH-A0AY	Alive	777	22703	female	T2	N0 (i-)	M0	stage iia	None	not reported
TCGA-E2-A159	Alive	762	18621	female	T2	N0	M0	stage iia	None	not reported
TCGA-AN-A0XO	Alive	375	21640	female	T2	N2	M0	stage iiia	None	not reported
TCGA-B6-A0IC	Dead	0	32872	female	T2	NX	MX	stage x	None	not reported
TCGA-B6-A0I1	Dead	2361	26902	female	T2	N0	M0	stage iia	None	not reported
TCGA-BH-A0BT	Alive	2365	20625	female	T1c	N1mi	M0	stage iia	None	not reported
TCGA-B6-A401	Alive	2596	17438	female	T1c	N1a	M0	stage iia	None	not reported
TCGA-A2-A1G4	Alive	595	25966	female	T3	N1a	M0	stage iiia	None	not reported
TCGA-A2-A1FX	Alive	1847	22344	female	T3	N2a	M0	stage iiia	None	not reported
TCGA-BH-A0B5	Alive	2136	14920	female	T2	N2a	M0	stage iiia	None	not reported
TCGA-E9-A1N8	Alive	1039	17652	female	T2	N0	M0	stage iia	None	not reported
TCGA-A2-A0CK	Alive	4159	22094	female	T3	N2a	M0	stage iiia	None	not reported
TCGA-AR-A1AY	Alive	1026	23927	female	T1	N0	M0	stage i	None	not reported
TCGA-C8-A12Q	Dead	385	28733	female	T1	N2	M0	stage iiia	None	not reported
TCGA-E9-A227	Alive	975	15602	female	T2	N1	M0	stage iib	None	not reported
TCGA-AR-A2LQ	Alive	1233	21865	female	T3	N0	M0	stage iib	None	not reported
TCGA-A2-A0CP	Alive	2813	22133	female	T1c	N0 (i-)	M0	stage ia	None	not reported
TCGA-E2-A15E	Alive	630	14894	female	T1c	N1a	M0	stage iia	None	not reported
TCGA-EW-A1P4	Alive	907	15989	female	T2	N0 (i-)	M0	stage iia	None	not reported
TCGA-A1-A0SP	Alive	584	14954	female	T2	N0 (i-)	M0	stage iia	None	not reported
TCGA-A8-A08L	Dead	30	32842	female	T3	N2a	M0	stage iiia	None	not reported
TCGA-D8-A4Z1	Alive	659	25097	female	T1c	N0	M0	stage ia	None	not reported
TCGA-AC-A3W7	Alive	471	24327	female	T2	N1a	MX	stage iib	None	not reported
TCGA-B6-A408	Alive	2072	20102	female	T2	N3a	M0	stage iiic	None	not reported
TCGA-A8-A093	Alive	546	22373	female	T2	N0	M0	stage iia	None	not reported
TCGA-AR-A1AK	Alive	3159	25825	female	T1	N0	M0	stage i	None	not reported
TCGA-A8-A09X	Dead	426	22858	female	T2	N3a	M0	stage iiic	None	not reported
TCGA-A2-A3XY	Dead	1093	18059	female	T2	N1a	M0	stage iib	None	not reported
TCGA-E2-A10F	Alive	878	17257	female	T2	N0 (i-)	M0	stage iia	None	not reported
TCGA-S3-A6ZF	Alive	572	23650	female	T2	N0	M0	stage iia	None	not reported
TCGA-AR-A24P	Alive	84	17490	female	T1	N0	M0	stage i	None	not reported
TCGA-AN-A0AR	Alive	10	20152	female	T2	N0	M0	stage iia	None	not reported
TCGA-E9-A3X8	Alive	926	17588	female	T2	N1	M0	stage iib	None	not reported
TCGA-A2-A1G1	Alive	584	31223	female	T2	N1	M0	stage iib	None	not reported
TCGA-BH-A0B1	Alive	1148	24315	female	T2	N1a	M0	stage iib	None	not reported
TCGA-C8-A1HN	Alive	394	20712	female	T2	N0	M0	stage iia	None	not reported
TCGA-AR-A24W	Alive	1550	20123	female	T2	N1	M0	stage iib	None	not reported
TCGA-D8-A27K	Alive	1461	17426	female	T2	N1a	M0	stage iib	None	not reported
TCGA-BH-A0DZ	Alive	495	15980	female	T2	N1a	M0	stage iib	None	not reported
TCGA-PE-A5DD	Alive	1953	23686	female	T2	N0	M0	stage iia	None	not reported
TCGA-A7-A425	Alive	447	25678	female	T3	N3a	MX	stage iiic	None	not reported
TCGA-E9-A5UO	Alive	785	15050	female	T2	N0	M0	stage iia	None	not reported
TCGA-A8-A08H	Alive	0	24137	female	T2	N0	M0	stage iia	None	not reported
TCGA-EW-A2FV	Alive	788	14316	female	T3	N3a	MX	stage iiic	None	not reported
TCGA-A8-A09Z	Alive	0	30590	female	T3	N0	M0	stage iib	None	not reported
TCGA-D8-A27V	Alive	381	22958	female	T2	N0	M0	stage iia	None	not reported
TCGA-E2-A2P5	Dead	821	28621	female	T2	N3	M0	stage iiic	None	not reported
TCGA-AR-A251	Alive	3030	18771	female	T2	N2	M0	stage iiia	None	not reported
TCGA-BH-A0AV	Alive	1820	19314	female	T1c	N0	M0	stage i	None	not reported
TCGA-GM-A2DH	Alive	2193	21344	female	T1c	N0 (i+)	M0	stage i	None	not reported
TCGA-D8-A13Z	Alive	635	18942	female	T2	N2a	M0	not reported	None	not reported
TCGA-A2-A3KC	Alive	1102	20401	female	T2	N1a	M0	stage iib	None	not reported
TCGA-AR-A0TX	Alive	1972	23653	female	T1	N1	M0	stage iia	None	not reported
TCGA-B6-A0X0	Dead	3945	19802	female	T1c	N0 (i-)	M0	stage i	None	not reported
TCGA-3C-AAAU	Alive	4047	20211	female	TX	NX	MX	stage x	None	not reported
TCGA-A7-A4SE	Alive	644	20080	female	T2	N0	M0	stage iia	None	not reported
TCGA-E9-A229	Alive	1148	13817	female	T1c	N0	M0	stage ia	None	not reported
TCGA-E2-A1AZ	Alive	2329	23230	female	T2	N1a	M0	stage iib	None	not reported
TCGA-BH-A1ES	Dead	3462	13138	female	T2	N1a	M0	stage iib	None	not reported
TCGA-BH-A208	Dead	1759	17715	female	T2	N1b	M0	stage iib	None	not reported
TCGA-BH-A0E1	Alive	477	19192	female	T2	N1	M0	stage iib	None	not reported
TCGA-A8-A07I	Alive	426	25263	female	T2	N2a	M0	stage iiia	None	not reported
TCGA-GM-A2DD	Alive	2282	19415	female	T1c	N0 (i-)	M0	stage i	None	not reported
TCGA-E2-A14U	Alive	1318	27389	female	T1c	N0	M0	stage i	None	not reported
TCGA-A7-A0D9	Alive	1139	13836	female	T2	N0 (i-)	M0	stage iia	None	not reported
TCGA-AQ-A1H3	Alive	989	18177	female	T2	N3a	MX	stage iiic	None	not reported
TCGA-A2-A0CR	Alive	3283	20075	female	T3	N0	M0	stage iib	None	not reported
TCGA-LL-A440	Alive	759	22497	female	T1c	N0 (i-)	MX	stage ia	None	not reported
TCGA-LL-A7T0	Alive	376	25867	female	T2	N1a	M0	stage iib	None	not reported
TCGA-BH-A0HB	Alive	806	20448	female	T1c	N0 (i-)	M0	stage ia	None	not reported
TCGA-E9-A54X	Alive	727	31173	female	T1b	N0 (i-)	M0	stage ia	None	not reported
TCGA-B6-A0IN	Dead	2573	16705	female	T1c	NX	MX	stage x	None	not reported
TCGA-B6-A0RN	Alive	8008	22077	female	T1c	N0 (i-)	M0	stage ia	None	not reported
TCGA-OL-A5S0	Alive	620	24139	female	T2	N1a	MX	stage iib	None	not reported
TCGA-E2-A1IH	Alive	1026	29444	female	T1c	N0	M0	stage i	None	not reported
TCGA-A2-A3XX	Dead	1439	17981	female	T2	N0	M0	stage iia	None	not reported
TCGA-E2-A10C	Alive	1220	19849	female	T2	N1a	M0	stage iib	None	not reported
TCGA-AC-A62Y	Alive	530	28876	female	T2	N1	MX	stage iib	None	not reported
TCGA-BH-A0DP	Alive	476	22199	female	T3	N0 (i-)	M0	stage iib	None	not reported
TCGA-AC-A2FK	Alive	2650	16627	female	T2	N3a	M0	stage iiic	None	not reported
TCGA-A2-A25A	Alive	3276	16084	female	T2	N0 (i-)	M0	stage iia	None	not reported
TCGA-D8-A1JK	Alive	0	32872	female	T2	N0	M0	stage iia	None	not reported
TCGA-C8-A138	Alive	380	20053	female	T2	N2	M0	stage iiia	None	not reported
TCGA-A2-A0EY	Alive	1925	22872	female	T2	N1a	M0	stage iib	None	not reported
TCGA-AN-A03Y	Alive	10	24232	female	T2	N0	M0	stage iia	None	not reported
TCGA-AN-A0AK	Alive	224	27977	female	T2	N0	M0	stage iia	None	not reported
TCGA-AN-A0XV	Alive	162	24779	female	T2	N2	M0	stage iiia	None	not reported
TCGA-A2-A04X	Alive	1686	12642	female	T2	N0 (i-)	M0	stage iia	None	not reported
TCGA-AR-A1AN	Alive	2920	16974	female	T2	N0	M0	stage iia	None	not reported
