# Supplementary material for: ADAMTS9-AS1 Constrains Breast Cancer Cell Invasion and Proliferation via Sequestering miR-301b-3p
Source: Front Cell Dev Biol. 2021 Nov 24;9:719993. doi: 10.3389/fcell.2021.719993 (PMC8652087; doi:10.3389/fcell.2021.719993)
Supplement: Supplementary Table 2 — Detailed information of 1,017 DElncRNAs. [file Table_2.xlsx]

## Sheet: Table S2
name	logFC	logCPM	PValue	FDR
AP001528.2	-3.16048	7.45872	1.37628e-261	1.1441e-257
LINC02202	-3.07873	6.68705	3.30656e-250	1.37437e-246
MIR133A1HG	-5.17545	5.24424	3.70638e-244	1.02704e-240
CARMN	-3.49807	8.78483	5.07857e-238	1.05545e-234
TRHDE-AS1	-5.45385	8.32267	9.07646e-221	1.50905e-217
HSD11B1-AS1	-4.30059	6.43804	2.9634e-215	4.10579e-212
LINC01537	-3.40161	5.73845	1.2909e-210	1.53304e-207
AC004490.1	-3.44501	3.83843	1.04112e-203	1.08186e-200
AC087482.1	-5.28272	4.63941	1.07532e-200	9.93235e-198
AL356218.1	-5.0239	3.77164	6.30346e-200	5.24007e-197
LINC01697	-4.38678	6.25952	3.43358e-191	2.59485e-188
ALDH1L1-AS2	-4.96529	5.17062	1.82173e-188	1.262e-185
LINC02237	-5.1096	4.04844	2.03959e-183	1.30424e-180
AL445426.1	-3.62943	4.4374	5.94738e-181	3.53147e-178
AC100771.2	-3.00033	4.21712	6.4328e-180	3.56506e-177
ADAMTS9-AS2	-3.05451	6.57149	3.52244e-176	1.83013e-173
LINC01230	-4.67988	6.2449	1.07711e-170	5.26706e-168
ADIPOQ-AS1	-5.23943	4.07244	1.25065e-169	5.7759e-167
LINC02587	-3.89882	5.6084	8.15027e-168	3.56596e-165
AC093110.1	-2.53937	6.40301	1.1783e-159	4.89762e-157
AC003986.2	-3.31725	4.97296	8.82292e-159	3.49262e-156
LINC01070	-4.67894	3.40236	9.78015e-151	3.69556e-148
AC002066.1	-3.52417	3.70753	1.02134e-149	3.69148e-147
LINC01485	-3.85637	6.05361	8.11035e-147	2.80922e-144
AC002546.1	-4.99516	5.65508	4.29087e-146	1.4268e-143
AC016924.1	-3.76971	4.07014	8.71792e-146	2.78739e-143
KCNIP2-AS1	-2.16126	4.52356	1.24935e-143	3.8466e-141
AC024909.2	-2.76467	5.69982	1.34782e-143	4.00158e-141
MESTIT1	-2.623	5.75724	2.07231e-143	5.9404e-141
LINC00968	-3.58313	6.56788	6.39701e-136	1.77261e-133
AL591686.1	-4.45737	4.5038	2.95367e-134	7.67309e-132
PGM5P3-AS1	-3.56524	3.50207	4.16916e-133	1.05025e-130
LINC00377	-3.78812	2.87147	1.7057e-132	4.17043e-130
AP001627.1	-3.0002	4.61148	1.81743e-130	4.31667e-128
LINC02511	-4.0377	4.43339	4.56307e-130	1.02521e-127
AC073130.2	-2.38914	4.288	8.19366e-130	1.79247e-127
AC104211.1	-3.18682	3.61761	1.7233e-129	3.67329e-127
LINC02185	-2.67531	4.48455	1.34492e-128	2.79509e-126
LINC02082	-3.71713	2.7421	3.06313e-128	6.21068e-126
AC096921.2	-2.09068	6.39725	2.42653e-123	4.69111e-121
PGM5P4-AS1	-3.39338	3.13959	7.43799e-123	1.40527e-120
HSD52	-4.22386	3.34365	2.53255e-119	4.67847e-117
AP005264.1	-3.09709	3.99441	8.2481e-117	1.49057e-114
AL451062.1	-3.93618	3.36913	1.0477e-116	1.85309e-114
LINC01614	5.83166	9.27737	3.95103e-116	6.84269e-114
MRGPRF-AS1	-2.94966	3.25915	3.63451e-112	6.16605e-110
MIR1-1HG	-8.59336	5.67614	4.81581e-111	8.00676e-109
PARAL1	-4.14959	4.90368	5.62023e-111	9.16098e-109
AL513303.1	-3.54535	3.60021	9.07341e-111	1.45052e-108
ARHGEF7-AS2	-2.86296	2.96474	1.06915e-110	1.67694e-108
AL356489.2	-3.06714	5.70571	3.98094e-110	6.12843e-108
RBMS3-AS3	-2.62426	4.11077	1.8336e-109	2.7714e-107
AC007423.1	-4.65216	4.28742	1.4251e-108	2.1155e-106
AC084064.1	-3.7907	2.66459	5.80384e-107	8.17752e-105
AL590999.1	-2.21053	6.73741	6.06834e-106	8.40769e-104
AGAP11	-2.60172	4.80439	8.61875e-106	1.17455e-103
LINC00484	-2.46477	3.81567	1.74647e-105	2.34168e-103
OXCT1-AS1	-2.09992	5.297	2.93166e-104	3.8684e-102
LUARIS	-2.82782	4.65469	3.41277e-104	4.36467e-102
AL391883.1	-4.13668	2.95988	9.11881e-104	1.13141e-101
ACTA2-AS1	-2.35008	8.6006	2.66273e-102	3.20801e-100
RHOXF1-AS1	-3.13187	7.61833	6.16149e-102	7.3172e-100
LINC01140	-2.20618	7.99203	1.99857e-101	2.34002e-99
AC254633.1	-2.28051	5.24208	5.3341e-101	6.0743e-99
AC015908.3	-2.05308	4.60359	8.70999e-100	9.78462e-98
AC009806.1	-2.1015	3.83221	1.65838e-98	1.83815e-96
ADAMTS9-AS1	-2.76503	6.84528	1.93197e-97	2.11322e-95
AC098617.1	-3.49182	3.39826	9.73873e-97	1.0514e-94
FGF13-AS1	-2.87624	4.58743	2.90835e-96	3.09963e-94
AL137246.2	-4.16734	2.57853	4.64099e-95	4.82257e-93
AC002401.3	-2.84399	3.12604	1.07565e-94	1.10393e-92
C10orf71-AS1	-6.939	2.93872	5.25802e-92	5.33047e-90
LINC01586	-3.27288	2.75778	6.51394e-92	6.52415e-90
Z99289.1	-2.22678	4.6564	1.28846e-91	1.27511e-89
AC002401.2	-2.88069	2.93692	1.34288e-91	1.31334e-89
AC007938.1	-2.22782	4.73107	4.79612e-91	4.63606e-89
AL022329.1	-2.67462	3.22917	9.8602e-91	9.42159e-89
AC006159.1	-3.19604	2.43428	2.15509e-90	2.03583e-88
AC063919.1	-3.42432	2.541	2.31319e-90	2.16062e-88
AL135960.1	-2.11398	4.40149	5.78261e-90	5.3412e-88
SACS-AS1	-3.00009	3.20287	1.97263e-89	1.80203e-87
AL136982.1	-2.09861	4.62058	3.01873e-89	2.72768e-87
MEF2C-AS1	-2.09622	5.27762	5.98409e-89	5.349e-87
AC002398.2	-3.6029	3.42521	1.06807e-88	9.44558e-87
AC005089.1	-2.59521	3.39354	5.53951e-88	4.79687e-86
AC010319.5	-3.10762	3.1967	1.37722e-87	1.18029e-85
AC015878.1	-5.26196	2.96863	5.80201e-87	4.87193e-85
AC010457.1	-2.37764	4.405	1.48234e-86	1.23227e-84
AL445307.1	-2.48536	2.74906	2.31963e-86	1.90922e-84
AL049749.1	-4.25285	2.683	2.72884e-86	2.22401e-84
AC036108.2	-3.06156	4.91104	4.36791e-86	3.52529e-84
LMO7DN	-2.78498	3.0641	2.23627e-85	1.77049e-83
LINC02104	-2.37807	4.30131	6.26858e-85	4.9161e-83
PGM5-AS1	-3.38159	4.27226	1.26142e-84	9.80016e-83
LINC01985	-3.02717	3.26841	1.36575e-84	1.05125e-82
AC135178.1	-2.62073	3.17163	6.13528e-84	4.59483e-82
AC012349.1	-3.56027	3.07669	4.81946e-83	3.5455e-81
C6orf99	2.93283	7.17012	1.59097e-82	1.16015e-80
LINC01705	5.78217	6.24065	2.2272e-82	1.59609e-80
LINC00922	4.73742	6.90169	2.76214e-82	1.96254e-80
AL358332.1	-2.54478	3.08408	2.94365e-82	2.05635e-80
AC068700.1	-3.1004	5.36683	9.80821e-82	6.79464e-80
EMX2OS	-2.21583	8.28868	3.87352e-81	2.61793e-79
AC092155.1	-3.51846	2.63611	2.5076e-80	1.68111e-78
LEF1-AS1	2.57254	5.5729	1.82445e-79	1.21333e-77
AC134312.5	3.57393	7.06083	4.3141e-79	2.82387e-77
PDZRN3-AS1	-2.98337	2.57474	2.18535e-78	1.41929e-76
HORMAD2-AS1	-2.5573	3.71584	3.65849e-78	2.3576e-76
AL133467.1	-2.30242	5.32685	5.31245e-78	3.3971e-76
LINC01561	4.93744	5.63619	4.40272e-77	2.77271e-75
AC091939.1	-4.00392	3.12489	1.89479e-76	1.18431e-74
NGF-AS1	-3.87385	4.40793	4.87386e-76	3.02361e-74
AC011893.1	4.15755	4.74557	7.2262e-76	4.41701e-74
LINC02544	3.89764	8.23508	7.89857e-76	4.79276e-74
AL391845.2	2.89149	4.87271	2.79116e-75	1.65735e-73
AC108474.1	-2.64149	3.55932	5.92236e-75	3.49167e-73
LINC01474	-2.73756	2.87533	7.13672e-75	4.178e-73
AC009269.4	-2.4245	3.10755	9.95893e-74	5.74921e-72
LINC00645	-4.31316	3.28739	1.0101e-73	5.79101e-72
AL160412.1	-3.44082	2.6524	1.43027e-73	8.14375e-72
LINC00445	-3.31117	3.26287	2.23219e-73	1.26232e-71
AC024337.2	-2.02961	4.49383	8.19742e-73	4.54301e-71
AC113133.1	-3.3445	2.99347	2.7675e-72	1.52359e-70
RNU6ATAC35P	-2.43033	3.5025	8.69509e-72	4.72433e-70
AC096564.1	-2.30021	3.36056	6.62862e-71	3.55508e-69
AL133215.2	2.24045	6.17638	8.0752e-71	4.30315e-69
LINC02227	-2.6712	3.06898	8.47666e-71	4.48831e-69
TMPO-AS1	2.05457	8.43515	9.01158e-71	4.74135e-69
AC010976.2	-2.32507	4.58563	9.21408e-71	4.8174e-69
AP003071.4	-2.05761	5.26149	9.87017e-71	5.12817e-69
LINC00982	-2.16408	5.66625	1.82087e-69	9.40179e-68
LINC01589	-2.22281	4.18632	1.91207e-69	9.81173e-68
LINC00671	-2.43775	3.51545	6.09416e-68	3.07035e-66
RAPGEF4-AS1	-2.51912	2.88705	4.32305e-67	2.11397e-65
AC010969.1	-3.30479	4.63266	7.94176e-67	3.81617e-65
AC004160.1	-2.00359	6.30182	1.57317e-66	7.51597e-65
CHL1-AS2	-2.76472	3.78772	1.85572e-66	8.81519e-65
AC015849.5	3.86408	6.81844	1.92126e-66	9.07468e-65
LINC01625	-2.83796	4.03011	2.04981e-66	9.57307e-65
MAFG-DT	2.01425	9.8694	5.66368e-66	2.60123e-64
AC025470.2	-3.35573	4.58759	6.33584e-66	2.89395e-64
AP001922.3	-3.24386	2.55268	1.63774e-65	7.39919e-64
AL592424.1	-2.05136	5.12122	1.09657e-64	4.90095e-63
RHPN1-AS1	2.11103	9.20033	1.95234e-64	8.67902e-63
LINC01405	-4.96172	4.80299	9.00515e-64	3.87875e-62
AL023803.2	3.72558	4.71221	4.25882e-62	1.79714e-60
AL161457.1	-2.77188	2.44096	1.21961e-60	5.09477e-59
CADM3-AS1	-2.55019	6.63893	1.46526e-60	6.09037e-59
AC069360.1	-2.46301	4.43016	7.57457e-60	3.13271e-58
AC084030.1	-3.05771	2.55512	1.6539e-59	6.77285e-58
MME-AS1	-3.08228	2.53242	2.96192e-59	1.20109e-57
AC243836.1	-2.23752	2.9625	3.33836e-59	1.34717e-57
AC004160.2	-2.36252	3.8566	3.39509e-59	1.36345e-57
AC104237.3	-2.78075	3.16732	1.64125e-58	6.5281e-57
LINC02580	-2.03429	4.72902	2.33304e-58	9.23552e-57
WDR86-AS1	-2.06399	6.72584	4.13563e-58	1.62167e-56
AC105219.4	2.35249	7.55646	4.94519e-58	1.93002e-56
AC036108.3	-2.22883	7.19278	1.18929e-57	4.59839e-56
AC105053.1	-2.31189	2.65176	2.13615e-57	8.22122e-56
AC073072.1	-2.37209	4.55697	5.78845e-57	2.20731e-55
AL121906.2	2.61175	6.00587	6.86802e-57	2.60703e-55
LINC02408	3.43865	4.82733	7.74771e-57	2.92758e-55
LMO7DN-IT1	-2.5362	2.54561	9.00434e-57	3.38702e-55
AC013275.1	-2.74531	3.71711	9.3397e-57	3.49734e-55
LINC01594	-3.28998	2.80286	1.56445e-56	5.83195e-55
LINC00337	2.97748	5.54462	1.41468e-55	5.20363e-54
AC009005.1	2.75349	7.84744	5.08034e-55	1.84423e-53
AC084866.1	-3.91484	3.87677	7.84336e-54	2.79836e-52
LGALS8-AS1	2.58032	6.13811	9.23162e-54	3.2518e-52
AC096637.2	3.09078	5.61223	1.54658e-53	5.40199e-52
AC093895.1	4.99532	5.79588	1.64707e-53	5.72891e-52
LINC00906	-2.86988	2.50703	1.75333e-53	6.07308e-52
AL096828.3	2.31783	5.70691	3.77397e-53	1.29641e-51
AC044810.2	-2.8026	4.42766	3.91047e-53	1.33777e-51
AC097713.1	-3.611	4.55684	2.61699e-52	8.8796e-51
LINC00466	4.24057	4.72614	8.72223e-52	2.91196e-50
AP000251.1	2.81665	6.30804	2.16325e-51	7.10795e-50
CDKN2B-AS1	2.291	6.71181	3.76331e-51	1.22205e-49
AL031710.1	-2.90205	3.08821	5.34831e-51	1.72998e-49
AP001434.1	4.4138	4.18506	1.11951e-50	3.57942e-49
ATP2A1-AS1	2.28987	6.46565	1.39559e-50	4.42808e-49
AP001360.2	-3.2904	3.63478	1.81434e-50	5.73484e-49
AP005271.1	-2.84867	2.55681	3.14341e-50	9.89817e-49
LINC01028	-3.59643	3.70737	3.3913e-50	1.06385e-48
PTENP1-AS	-2.56322	2.94748	3.84057e-50	1.20025e-48
LINC01943	2.09717	6.19482	4.33153e-50	1.34861e-48
AC116312.1	-2.30382	2.84619	6.16832e-50	1.90622e-48
AL359697.1	2.96564	5.86642	6.67819e-50	2.05614e-48
LINC00640	-2.03796	4.6976	1.01e-49	3.09821e-48
AL353693.1	-3.17816	3.71545	1.47138e-49	4.4969e-48
AC020663.2	2.30943	6.08324	6.96367e-49	2.08986e-47
AC017002.3	2.46026	4.53361	1.24073e-48	3.67052e-47
AGAP1-IT1	2.77859	6.08368	1.33054e-48	3.90839e-47
AL139412.1	2.42583	5.96189	1.61083e-48	4.69854e-47
LINC01186	-2.84829	3.76658	2.00741e-48	5.83482e-47
AP003555.3	-2.14751	4.55246	2.24327e-48	6.47509e-47
C2orf48	3.40457	6.0989	3.12806e-48	8.99776e-47
AC099850.3	3.21045	8.25985	1.04185e-47	2.97625e-46
AC087242.1	-2.82297	2.6531	3.37911e-47	9.49006e-46
AC112721.1	3.7565	4.64916	4.58677e-47	1.28383e-45
CNTFR-AS1	-2.9661	3.36444	6.31292e-47	1.74931e-45
AC084864.1	2.25395	4.3834	1.12689e-46	3.10193e-45
AC138904.1	2.75154	7.32065	1.48547e-46	4.07548e-45
AC009686.2	2.32163	6.81354	3.88141e-46	1.0476e-44
AC009093.1	2.202	7.32931	4.65667e-46	1.25278e-44
AC147651.2	-3.0875	2.47137	6.23206e-46	1.66582e-44
FOXD3-AS1	4.46558	8.03251	8.62098e-46	2.29699e-44
AL136979.1	-2.3569	2.47899	1.66569e-45	4.38191e-44
AL358075.2	2.42152	5.16497	2.13767e-45	5.57066e-44
AC105219.2	3.80733	4.43579	2.20528e-45	5.72889e-44
LINC01929	3.78963	7.87445	5.56982e-45	1.42907e-43
AC068473.4	3.08552	4.13767	8.55795e-45	2.18899e-43
LINC01854	-4.88182	3.39093	8.7733e-45	2.23719e-43
AC112721.2	3.67037	5.39133	1.09934e-44	2.79474e-43
AC104237.2	-2.5877	2.94881	1.19756e-44	3.02594e-43
AC139099.2	-2.3104	2.50529	1.26391e-44	3.18391e-43
LINC01429	3.45705	3.94926	6.05051e-44	1.47935e-42
MIR1-1HG-AS1	-2.52816	3.21134	6.57985e-44	1.60405e-42
AC116025.2	3.43139	3.66862	1.06707e-43	2.57866e-42
LINC00514	3.0784	6.08332	1.33295e-43	3.20256e-42
AC010307.4	4.76077	4.32166	1.68213e-43	4.02983e-42
AC020637.1	-2.46179	2.96806	1.73535e-43	4.1454e-42
BOK-AS1	-2.54708	4.05307	2.83117e-43	6.74369e-42
AC004233.1	2.26835	4.28334	4.49799e-42	1.03292e-40
AC012462.1	3.93025	2.97447	4.75656e-42	1.08929e-40
AC123595.1	-2.05607	3.19673	5.4174e-42	1.23722e-40
U62317.1	3.33328	7.88147	8.93714e-42	2.0299e-40
AC096888.1	3.7504	3.18886	9.5994e-42	2.17438e-40
STK32A-AS1	-2.35726	2.83947	1.57209e-41	3.5513e-40
AL365356.5	2.77758	4.84694	1.64736e-41	3.71125e-40
AC108156.1	-2.27133	2.58218	1.89213e-41	4.25116e-40
CHL1-AS1	-2.45237	2.62618	4.19344e-41	9.2467e-40
SYNE1-AS1	-2.05785	2.4865	4.26899e-41	9.3884e-40
AC073359.1	-2.89214	2.60669	5.23138e-41	1.14443e-39
LINC01340	-2.21999	2.67545	5.26748e-41	1.14931e-39
SMCR2	2.97697	4.63889	8.95798e-41	1.94433e-39
AL138720.1	2.15131	6.1093	9.4037e-41	2.03575e-39
LINC00511	3.22395	9.45654	9.97549e-41	2.15393e-39
CTD-2270F17.1	-2.27517	2.87211	1.22022e-40	2.6279e-39
C5orf66-AS1	5.95833	6.37653	2.66211e-40	5.65987e-39
LINC01412	-2.07337	2.51346	3.6242e-40	7.68571e-39
AL021392.1	2.0172	7.82495	3.84579e-40	8.11423e-39
AC133644.2	3.44564	5.84336	5.48872e-40	1.15222e-38
LINC01894	-2.00382	3.87931	7.60426e-40	1.5883e-38
AC124319.1	2.29836	5.41716	7.66715e-40	1.59742e-38
AC061992.1	2.24034	6.54338	8.73774e-40	1.81592e-38
AC040173.1	-2.69822	3.07371	9.96107e-40	2.065e-38
AC013652.1	3.22558	7.03911	1.49278e-39	3.06407e-38
ABCA9-AS1	-2.1473	2.83319	2.15758e-39	4.41773e-38
AC009121.1	2.19197	4.2386	4.64511e-39	9.41825e-38
LINC02086	3.93972	5.65391	4.71814e-39	9.54305e-38
CERS3-AS1	-2.46164	3.3825	5.51953e-39	1.11099e-37
AC010331.1	2.18022	4.84425	7.32043e-39	1.46638e-37
LINC01484	-2.07886	4.96006	9.46275e-39	1.88642e-37
LINC01775	2.36212	3.95888	1.40617e-38	2.78986e-37
AC068057.1	-2.6591	2.61476	3.59217e-38	6.96076e-37
AC044784.1	6.96245	9.97556	6.05512e-38	1.1625e-36
AL021807.1	2.51043	6.7809	7.05763e-38	1.34564e-36
AL031429.1	-2.07364	3.31424	8.62121e-38	1.64e-36
AL138789.1	3.18751	3.75412	8.94689e-38	1.69807e-36
MIR3150BHG	2.85086	5.94954	1.27514e-37	2.41464e-36
AP000553.2	2.14756	4.78846	1.33331e-37	2.51905e-36
LINC01605	2.29429	7.26364	1.45443e-37	2.74164e-36
AC090125.1	4.38218	4.19982	1.57481e-37	2.96185e-36
AL020994.3	-2.51635	2.58559	2.30572e-37	4.30728e-36
LINC01344	3.80795	5.91253	4.64302e-37	8.5772e-36
AC025176.1	2.50934	3.99789	5.01068e-37	9.21544e-36
AC011306.1	-2.16601	3.51761	6.00496e-36	1.06665e-34
AP003031.1	-2.28784	4.19084	6.90579e-36	1.22405e-34
AL391807.1	-2.0136	3.61296	1.09357e-35	1.92604e-34
SLC12A5-AS1	3.34875	5.55013	1.49e-35	2.60766e-34
AC083967.1	4.94442	6.49701	2.69387e-35	4.66445e-34
AC005906.2	-2.3904	2.8662	2.69891e-35	4.66445e-34
SNHG25	2.07128	6.05719	3.09281e-35	5.33413e-34
AC006449.5	2.10014	7.69116	3.79682e-35	6.53477e-34
AL139246.5	2.16426	7.41828	9.76328e-35	1.64964e-33
HOXC-AS3	3.57831	7.15385	1.3743e-34	2.308e-33
RUNDC3A-AS1	2.56517	7.28624	1.48716e-34	2.48748e-33
LINC00636	-2.14784	2.95488	1.57397e-34	2.62739e-33
LINC01522	6.17815	7.10018	1.70897e-34	2.84133e-33
AL603840.1	-2.41468	4.09837	2.98757e-34	4.89855e-33
AC243772.2	2.29889	6.50016	7.87852e-34	1.27669e-32
SLC14A2-AS1	-2.02315	3.9018	8.11444e-34	1.30981e-32
LINC02607	-2.46998	7.5619	1.03445e-33	1.66332e-32
AC024884.2	2.27837	3.92015	1.75281e-33	2.7914e-32
LINC01615	2.17249	6.47339	1.81111e-33	2.87873e-32
LINC02321	2.42525	4.92016	2.78696e-33	4.39621e-32
AL139241.1	-2.33517	3.62516	3.66414e-33	5.73635e-32
HAGLROS	2.56667	6.75581	4.42283e-33	6.84673e-32
AC105118.1	3.73337	4.72297	6.35745e-33	9.78694e-32
AC008406.3	3.38953	4.56211	9.34053e-33	1.42998e-31
U47924.1	2.02707	3.93859	1.38385e-32	2.1031e-31
LINC01908	-2.18006	2.82822	1.46821e-32	2.22723e-31
AL022316.1	2.62785	5.85629	1.54665e-32	2.34195e-31
AC131097.1	3.57051	4.25245	2.27637e-32	3.40963e-31
AC110619.1	3.3237	9.75724	2.2915e-32	3.42613e-31
LINC01497	-2.96168	3.72312	2.59356e-32	3.86385e-31
AL928742.1	4.38301	6.49948	2.93721e-32	4.36019e-31
AC120498.8	3.82	3.61206	5.31121e-32	7.81453e-31
AC106795.2	2.06906	7.59922	8.58489e-32	1.25424e-30
FAM83C-AS1	2.52404	3.20464	9.97694e-32	1.45251e-30
AC008687.3	-2.05238	3.38247	1.03964e-31	1.51093e-30
AC034199.1	2.01766	3.77923	1.40688e-31	2.03398e-30
AC004585.1	2.17437	6.70698	1.41452e-31	2.04148e-30
AC018816.1	3.61335	9.47676	2.79641e-31	3.97377e-30
AL356417.2	2.52032	6.42504	3.29744e-31	4.66978e-30
LINC01136	2.05136	5.2894	3.66316e-31	5.17888e-30
LINC00460	3.20837	5.72288	8.70707e-31	1.20236e-29
C15orf54	2.9008	4.33802	9.60422e-31	1.31967e-29
LINC02388	-2.00778	2.82127	9.82373e-31	1.3476e-29
AC020658.4	2.71851	3.12024	1.20556e-30	1.64292e-29
TLX1NB	5.68482	4.41133	2.05173e-30	2.75987e-29
AL592071.1	2.31204	3.61229	2.28673e-30	3.06606e-29
AC068189.1	2.79894	4.11521	3.17286e-30	4.22692e-29
AL590438.1	2.50665	3.51478	4.24879e-30	5.63321e-29
AL132642.1	-2.01466	2.91124	4.53194e-30	5.99905e-29
AC131097.3	3.62356	7.35956	4.78054e-30	6.31806e-29
BX324167.1	3.14826	4.72257	5.57786e-30	7.34845e-29
AC097059.1	3.43621	6.26415	5.73234e-30	7.54002e-29
AC009065.1	2.65485	3.47879	6.69473e-30	8.77812e-29
AL135818.2	2.05882	6.01145	6.91668e-30	9.04062e-29
LINC00536	2.8456	6.61946	9.41005e-30	1.21776e-28
LINC01117	2.22451	6.82309	9.41921e-30	1.21776e-28
AL357992.1	2.1077	3.3852	1.04595e-29	1.34806e-28
AC233992.3	2.03731	4.17906	1.07478e-29	1.38307e-28
LINC01152	-2.18771	8.1089	1.23572e-29	1.58527e-28
DLG3-AS1	2.15171	4.81823	3.56193e-29	4.45938e-28
AC055854.1	3.45845	9.44027	4.61828e-29	5.73011e-28
AC004233.4	2.26358	3.51216	5.90868e-29	7.26611e-28
AL136528.1	3.40617	3.37289	6.36671e-29	7.80626e-28
APCDD1L-DT	-2.00129	7.98956	9.95158e-29	1.2077e-27
AC015912.3	2.05942	5.69453	1.19631e-28	1.44969e-27
AC097358.2	2.15464	3.71315	1.35279e-28	1.63455e-27
AL109924.2	2.19661	3.68437	1.73389e-28	2.09199e-27
LINC01224	4.07673	7.28945	2.06173e-28	2.47675e-27
AC105450.1	2.1062	4.70564	2.23002e-28	2.67505e-27
LINC01842	3.42801	5.67907	2.45842e-28	2.94056e-27
CLRN1-AS1	3.16184	4.48625	2.97552e-28	3.53869e-27
AF015262.1	3.99489	4.49137	3.17206e-28	3.76168e-27
LINC01281	3.3294	4.5515	3.26929e-28	3.86595e-27
EIPR1-IT1	2.09588	4.65959	3.31989e-28	3.9202e-27
AC092198.1	3.42945	5.39693	3.84674e-28	4.5268e-27
LINC01977	2.11291	8.5678	3.85538e-28	4.5268e-27
KCNH1-IT1	4.00063	4.95905	5.09086e-28	5.91066e-27
LINC02489	3.77858	5.14841	6.42842e-28	7.40159e-27
AC068858.1	2.96207	3.1057	7.20304e-28	8.282e-27
LINC01978	2.26734	4.81097	8.27436e-28	9.46145e-27
MAFA-AS1	3.89878	4.1348	8.95624e-28	1.02271e-26
UNC5B-AS1	2.08695	5.42662	9.38265e-28	1.06847e-26
AL032819.1	2.95918	3.92752	9.94238e-28	1.12911e-26
DEPDC1-AS1	2.91412	3.40594	1.91971e-27	2.14209e-26
PLA2G4C-AS1	2.1299	4.48237	2.61372e-27	2.90091e-26
AC104564.4	3.34459	3.96807	3.22659e-27	3.55738e-26
U62317.4	2.90963	4.82986	3.25688e-27	3.58602e-26
AP005230.1	3.64665	4.08207	4.70629e-27	5.14782e-26
FLJ12825	2.19601	7.25405	4.94193e-27	5.39137e-26
AC000067.1	2.44547	3.01786	7.01341e-27	7.57175e-26
LINC00940	2.64711	7.26833	8.33765e-27	8.90886e-26
AC026355.2	4.116	4.58618	9.22004e-27	9.81385e-26
AC007255.1	2.02387	7.53209	1.02792e-26	1.09272e-25
AL117329.1	3.23571	5.73258	1.37106e-26	1.4464e-25
GATA3-AS1	2.81784	10.073	1.84689e-26	1.93366e-25
AP001628.2	-2.07228	2.59001	2.34136e-26	2.43601e-25
LINC00243	2.12528	6.40279	2.43249e-26	2.52766e-25
LINC00670	-2.02028	2.48029	2.73428e-26	2.83418e-25
LINC01532	-2.26558	2.63255	3.34583e-26	3.45944e-25
MGC15885	-2.05723	2.58474	3.43058e-26	3.54266e-25
LINC01238	3.3265	9.91775	3.88756e-26	3.99472e-25
AC008403.3	2.08212	4.07751	4.31681e-26	4.42487e-25
AC067930.5	2.09028	4.2508	4.8075e-26	4.92177e-25
LINC02528	2.88167	3.41948	5.06378e-26	5.17777e-25
AC105398.1	-2.25242	2.47835	6.3493e-26	6.46044e-25
AC093297.2	2.01234	11.9458	7.31217e-26	7.43106e-25
AL121829.2	2.1635	3.7663	9.41681e-26	9.50024e-25
AL512785.1	-2.02906	2.85038	9.43952e-26	9.5116e-25
AC104407.1	-3.22506	6.07683	9.47747e-26	9.53828e-25
AL645924.1	2.47521	4.3086	9.6318e-26	9.68188e-25
AC096543.2	3.10357	2.90266	9.69626e-26	9.7349e-25
FP325330.3	3.19271	4.2378	1.08921e-25	1.09092e-24
AL034550.2	2.00762	4.87951	1.12221e-25	1.12261e-24
AC127496.1	2.0471	4.25988	1.37237e-25	1.36957e-24
PHEX-AS1	-2.36671	2.86602	1.40482e-25	1.40028e-24
HOTAIR	2.94365	9.60839	1.90691e-25	1.88268e-24
AL121832.1	2.04522	4.47676	2.38466e-25	2.35156e-24
AC061975.6	4.24168	4.40019	2.67252e-25	2.63231e-24
WASIR2	2.10411	6.76164	3.46287e-25	3.4027e-24
AC093496.1	-2.47658	3.90852	4.30955e-25	4.20484e-24
AC103702.2	4.40272	5.69694	4.69127e-25	4.57192e-24
AL161668.4	-2.00422	3.71156	5.32788e-25	5.16811e-24
AL354919.2	2.28354	3.91503	5.47556e-25	5.30517e-24
AL035420.3	2.04542	3.8372	5.70544e-25	5.52146e-24
MNX1-AS1	3.12408	7.33962	7.65092e-25	7.35284e-24
LINC02195	2.71457	3.74222	2.21839e-24	2.07675e-23
AL592494.3	2.87545	4.58438	2.52239e-24	2.35868e-23
BMPR1B-DT	4.88484	7.09983	5.11121e-24	4.67946e-23
AC062028.1	2.89654	6.38015	5.32499e-24	4.86447e-23
MRPS30-DT	3.37088	11.5959	5.3793e-24	4.90331e-23
AP000696.1	4.30795	5.52261	5.68898e-24	5.17423e-23
AL138889.1	2.34347	4.77187	6.76256e-24	6.13055e-23
AC093390.1	-2.11746	2.81094	6.93305e-24	6.27826e-23
AC044784.2	3.90363	3.0024	7.47104e-24	6.72879e-23
AC022164.1	2.74119	3.72324	7.57089e-24	6.81134e-23
AC022081.1	-3.4356	2.72562	8.10146e-24	7.27294e-23
LINC01886	-2.787	2.57015	8.82246e-24	7.88614e-23
AL391421.1	3.19092	9.14102	8.88211e-24	7.93094e-23
AC010327.3	2.54479	3.12399	1.53218e-23	1.35934e-22
AL512328.1	2.01428	4.76221	1.84618e-23	1.63095e-22
PCAT7	2.09057	6.52759	2.28007e-23	2.00786e-22
AP005131.3	2.0363	4.60754	2.47367e-23	2.17374e-22
ST8SIA6-AS1	3.29367	9.4825	2.91587e-23	2.55693e-22
AL928921.1	-2.27763	2.94167	2.95403e-23	2.58766e-22
AP000439.2	3.79696	9.03851	3.01013e-23	2.63402e-22
CASC16	4.34053	6.57746	3.76761e-23	3.28303e-22
LINC02593	2.41129	9.16627	4.42816e-23	3.84252e-22
AC120498.4	2.67779	7.62038	5.0509e-23	4.37833e-22
AC090403.1	-2.65838	2.66234	5.54232e-23	4.78932e-22
AC016705.1	3.16891	3.72839	8.60852e-23	7.36999e-22
DSCAM-AS1	5.97363	10.7223	9.44152e-23	8.06653e-22
SCAT1	2.09208	4.11774	1.37923e-22	1.16996e-21
AC092801.1	3.53334	4.38011	1.56249e-22	1.32271e-21
AL139351.1	2.86335	3.43212	1.59799e-22	1.35139e-21
LINC01050	2.80153	3.86894	1.67663e-22	1.41644e-21
LINC01264	2.58784	3.32004	1.84333e-22	1.55412e-21
LINC02242	-2.37625	2.53041	1.96674e-22	1.65481e-21
ELFN1-AS1	4.37151	6.46726	2.09581e-22	1.75984e-21
AC061975.1	2.75317	3.64935	2.19934e-22	1.8412e-21
AP003721.1	2.22522	3.78911	2.41253e-22	2.01359e-21
AC124067.4	2.32942	7.42462	3.18066e-22	2.63962e-21
AL031848.1	2.23812	5.17907	5.2586e-22	4.32391e-21
AC092071.1	4.35961	6.39953	6.45257e-22	5.28475e-21
AL033519.3	3.1735	4.94201	7.25958e-22	5.91656e-21
AC092803.1	2.51002	3.92321	7.48309e-22	6.08679e-21
BX640514.2	2.01537	6.64231	9.30608e-22	7.54746e-21
AL356310.1	2.56172	3.01655	9.97464e-22	8.08179e-21
LINC01644	3.82756	6.86097	1.53749e-21	1.23263e-20
AFAP1-AS1	3.87214	9.38119	1.66532e-21	1.3337e-20
AP000864.1	2.44129	3.33599	1.78365e-21	1.42298e-20
Z82186.1	3.99012	4.90463	1.89134e-21	1.506e-20
C10orf91	2.27442	5.1648	1.96695e-21	1.56173e-20
AL645608.2	2.40922	5.91992	2.20472e-21	1.74385e-20
LINC01612	-2.57476	3.64106	2.26083e-21	1.78483e-20
AL031663.3	2.42527	5.36366	2.28492e-21	1.80214e-20
AC019117.2	4.74785	6.54514	2.9647e-21	2.32286e-20
ST6GAL2-IT1	2.05022	3.13326	3.14669e-21	2.46313e-20
AL136964.1	3.03811	5.11116	3.28961e-21	2.57016e-20
AC083906.3	2.64198	5.72851	3.37896e-21	2.6375e-20
AC099521.1	2.42379	4.1174	3.58306e-21	2.79418e-20
AC135782.1	2.63467	4.49987	3.59322e-21	2.79948e-20
AC037198.2	2.65627	9.49252	3.65979e-21	2.84867e-20
AC090796.1	4.58808	3.3904	3.93293e-21	3.05842e-20
AC097381.3	2.69156	3.45318	4.6191e-21	3.56864e-20
AC004990.1	3.41612	4.688	4.64034e-21	3.58172e-20
AC010336.5	2.19007	3.45469	5.07576e-21	3.8961e-20
AC108451.2	2.45703	3.15183	5.19279e-21	3.98225e-20
LINC01213	2.13818	5.1823	5.29683e-21	4.0583e-20
LINC01096	2.5568	4.80583	6.2634e-21	4.7681e-20
BCAR4	5.1095	5.61541	6.56207e-21	4.98178e-20
AC245100.6	2.47035	4.0063	7.06937e-21	5.35225e-20
LINC02224	5.1959	8.87049	7.4513e-21	5.63115e-20
LINC01649	2.72005	3.96279	7.80773e-21	5.8898e-20
AC092325.1	-3.32502	3.23337	1.19953e-20	8.95928e-20
AP000904.1	3.39395	3.76678	1.88534e-20	1.38697e-19
Z98257.1	2.70163	5.69492	2.05183e-20	1.50413e-19
AL161646.1	3.38425	6.9694	2.92072e-20	2.12052e-19
AC007128.1	2.87804	4.41325	3.59698e-20	2.60241e-19
AL645608.6	2.42713	4.44116	3.63638e-20	2.62634e-19
AL356311.1	2.95968	6.16798	3.66625e-20	2.64562e-19
LINC02201	2.58246	3.33077	4.06348e-20	2.92718e-19
SIRLNT	7.05624	9.28458	4.75111e-20	3.40482e-19
DSCR8	5.92114	6.14876	7.11029e-20	5.03829e-19
DNAH17-AS1	2.97646	4.57588	7.85801e-20	5.55001e-19
AL449423.1	2.36899	2.83433	8.15458e-20	5.74483e-19
LINC01505	2.52033	4.03231	9.34143e-20	6.56427e-19
ZNF350-AS1	2.40963	7.19178	1.15384e-19	8.0672e-19
AC093904.4	3.05418	7.27931	1.23647e-19	8.61593e-19
LINC02280	2.03046	4.76004	1.46598e-19	1.01725e-18
AL355312.3	2.46409	4.13201	2.15653e-19	1.47792e-18
AC022929.2	3.26341	3.52378	2.26747e-19	1.54885e-18
AL158211.4	2.21323	4.41133	2.30393e-19	1.57246e-18
LINC02416	2.43023	3.50145	2.68461e-19	1.82181e-18
AC092484.1	4.13455	4.72741	3.16134e-19	2.13834e-18
AC010328.1	2.27528	4.52675	4.29634e-19	2.87796e-18
LINC00578	2.46817	7.60041	4.77527e-19	3.19106e-18
LINC02257	2.02331	5.01507	5.41941e-19	3.60413e-18
SSTR5-AS1	5.42192	5.219	5.63164e-19	3.74227e-18
AC093833.1	2.85904	2.61704	6.86132e-19	4.53403e-18
AL122019.1	3.79225	4.55469	7.46963e-19	4.92427e-18
AC106900.1	2.87933	3.37032	7.78332e-19	5.12294e-18
FNDC1-IT1	2.31584	3.72439	8.71375e-19	5.71273e-18
LINC00659	3.82744	3.869	8.948e-19	5.85707e-18
SRGAP3-AS2	4.68866	5.02885	9.12831e-19	5.97039e-18
AC022196.1	3.15056	3.61649	1.03916e-18	6.76473e-18
AC019117.1	2.64966	5.36001	1.22524e-18	7.93876e-18
AL365181.3	2.22259	9.97199	1.30724e-18	8.44372e-18
AC024132.3	-2.81246	2.71746	1.37406e-18	8.8547e-18
AP002957.1	3.07593	4.07397	1.94684e-18	1.24589e-17
AC109462.2	-2.10714	2.47116	1.99072e-18	1.27201e-17
U91319.1	2.55993	5.00508	2.27687e-18	1.44817e-17
LINC02263	3.08926	2.61298	2.34957e-18	1.49213e-17
AL034345.2	2.60543	2.64663	2.58777e-18	1.63715e-17
AL390294.1	2.40002	6.2623	2.76331e-18	1.73894e-17
AC020922.4	2.13226	3.33792	3.14316e-18	1.97052e-17
LINC01297	4.68796	4.05293	3.33468e-18	2.08587e-17
AC010643.1	2.12714	8.02494	3.37875e-18	2.11184e-17
AC108451.1	2.50698	2.7313	3.56505e-18	2.22327e-17
AL133387.1	2.99558	5.72321	4.03735e-18	2.50093e-17
AC108515.1	5.54831	4.8071	4.0901e-18	2.53172e-17
AC063962.1	2.52383	2.62556	4.40167e-18	2.71649e-17
AC022784.1	4.27736	7.4376	4.83671e-18	2.97834e-17
HAR1B	3.14736	5.8511	5.10787e-18	3.13602e-17
TCL6	2.8169	5.81171	5.12772e-18	3.14589e-17
AC114550.1	2.68997	4.08162	5.95364e-18	3.64184e-17
AC093515.1	4.4136	3.80748	5.99215e-18	3.6627e-17
AC012213.4	4.58799	4.97884	6.99771e-18	4.26481e-17
AC005150.1	8.17672	8.36734	7.7022e-18	4.68386e-17
AL008638.1	2.69714	2.63225	7.78111e-18	4.72839e-17
AC093297.1	5.19534	9.95279	8.89135e-18	5.38338e-17
LINC02351	-2.06897	3.27982	9.74725e-18	5.88445e-17
AC108025.2	3.03164	3.99395	9.77409e-18	5.8921e-17
LINC02532	2.76628	6.37346	9.87429e-18	5.94818e-17
AC073283.2	2.89541	5.26227	1.09907e-17	6.60158e-17
LINC00844	-2.24175	4.18482	1.122e-17	6.73444e-17
LINC01208	3.69642	6.23928	1.23508e-17	7.39714e-17
AC120498.10	2.86917	5.70324	1.2374e-17	7.40569e-17
DLX2-DT	2.97856	3.85976	1.43144e-17	8.51796e-17
LINC00052	5.77182	9.17282	1.92682e-17	1.13843e-16
LINC00461	3.69608	5.81584	2.12186e-17	1.24922e-16
AP003472.1	2.72905	4.04965	2.30613e-17	1.35388e-16
AC106900.2	4.06301	3.8709	3.12084e-17	1.82188e-16
AL023803.3	2.06724	2.66074	3.3758e-17	1.96658e-16
AC114803.1	3.61815	2.75286	3.90226e-17	2.26691e-16
AC026355.1	3.23507	6.26399	3.96045e-17	2.2959e-16
AL121578.3	3.06356	4.45097	3.97262e-17	2.30135e-16
AL160408.1	3.09948	5.73086	4.20485e-17	2.43419e-16
LINC02254	-2.19263	2.49033	4.38728e-17	2.53803e-16
AC010894.3	3.0037	5.90526	4.53588e-17	2.61853e-16
AL121580.1	2.47076	2.64814	5.0288e-17	2.89906e-16
MYCNOS	2.3677	4.03887	5.12347e-17	2.94954e-16
AL023754.1	3.98936	5.63324	5.68695e-17	3.26489e-16
LINC00898	2.98658	4.7372	5.94876e-17	3.41284e-16
AC093520.1	2.12717	3.56889	9.72178e-17	5.5203e-16
LINC01648	2.58578	2.5988	1.11074e-16	6.29418e-16
AC020636.1	2.41257	3.05448	1.4544e-16	8.17476e-16
SYNPR-AS1	2.26682	5.32733	1.62632e-16	9.11024e-16
AC087878.1	2.15146	3.34881	1.72979e-16	9.66383e-16
AC110285.6	2.03012	4.004	1.84294e-16	1.0289e-15
AC061961.1	4.47762	6.60058	1.88396e-16	1.0511e-15
AL359258.1	2.9166	3.08407	1.96948e-16	1.0966e-15
AL353653.1	2.85358	4.27511	2.07871e-16	1.15356e-15
PWRN1	-2.32107	2.50377	2.38243e-16	1.3177e-15
LINC02130	2.15848	4.59352	2.47048e-16	1.3655e-15
AC131009.2	2.45887	3.84762	2.7088e-16	1.49226e-15
AC080037.1	3.49283	3.83954	2.79495e-16	1.5387e-15
AC069120.1	2.0689	6.99717	2.85399e-16	1.56913e-15
LINC01883	-2.17066	3.05795	3.00691e-16	1.64993e-15
AC107031.1	2.37374	3.1202	3.07104e-16	1.68401e-15
AC084026.1	3.05542	4.72701	3.13202e-16	1.71631e-15
GACAT2	3.64909	5.73877	3.15836e-16	1.72961e-15
LINC01385	4.31004	3.71247	3.23427e-16	1.76951e-15
AC104435.2	2.34395	3.08989	3.33558e-16	1.82186e-15
MNX1-AS2	2.39475	4.74116	3.98992e-16	2.16503e-15
AP001099.1	2.28847	4.10417	3.99588e-16	2.16684e-15
AP000697.1	2.9557	2.59682	4.06048e-16	2.19901e-15
AC092920.1	3.07416	4.89467	4.46087e-16	2.4127e-15
LINC01727	2.26946	3.16428	4.62124e-16	2.49295e-15
AC012213.1	4.08733	5.28527	5.01002e-16	2.6922e-15
Z82214.2	3.99863	4.8463	5.13532e-16	2.75775e-15
LINC01665	4.58253	4.65488	5.69858e-16	3.05825e-15
INSYN1-AS1	3.89031	4.73146	6.25372e-16	3.35401e-15
AC243967.2	2.02249	3.25291	6.2726e-16	3.36197e-15
AC113346.1	2.928	3.66578	6.2963e-16	3.3725e-15
AC068506.1	-2.24418	2.47533	6.51693e-16	3.48394e-15
AC113146.1	2.30494	3.2965	6.75198e-16	3.60034e-15
AL589765.7	2.32373	3.23396	6.80234e-16	3.62254e-15
AC104984.1	2.80371	3.88131	7.04558e-16	3.74727e-15
AC093904.2	2.67385	5.21704	7.93726e-16	4.21344e-15
RBAKDN	2.89121	3.43964	9.70387e-16	5.1153e-15
AL035454.1	2.21117	2.61371	1.1285e-15	5.93372e-15
LINC02571	2.21511	4.73756	1.19715e-15	6.27878e-15
KIF26B-AS1	2.94948	3.00727	1.28049e-15	6.69898e-15
AC123023.1	3.92246	5.39664	1.30855e-15	6.83718e-15
LINC02487	3.21332	7.87202	1.33874e-15	6.98614e-15
AL365181.2	2.23524	8.81602	1.49954e-15	7.80567e-15
ADAMTS19-AS1	2.4586	4.67018	1.50875e-15	7.84378e-15
AL589182.1	4.68924	4.00091	1.74555e-15	9.04096e-15
AL449403.2	-2.31518	3.31854	1.8415e-15	9.52609e-15
AL450345.1	4.12039	3.95726	2.40856e-15	1.23595e-14
AC012366.1	2.74425	2.59807	2.61426e-15	1.3382e-14
AF178030.1	2.20378	4.37661	2.77581e-15	1.4174e-14
LINC02533	2.18845	3.46498	2.80692e-15	1.43241e-14
AC013652.2	3.13651	3.32418	3.21524e-15	1.63576e-14
AC023301.1	2.11085	5.58182	3.4839e-15	1.76919e-14
PLAC4	2.82275	7.51531	3.95122e-15	1.99553e-14
LINC02461	2.03781	4.12217	3.9879e-15	2.01039e-14
UCA1	2.50833	7.76787	4.13369e-15	2.08263e-14
AC079160.1	3.94577	4.75018	4.24656e-15	2.13432e-14
LINC02551	2.87029	6.55842	4.61971e-15	2.31487e-14
AC139491.2	2.83286	5.2342	4.77103e-15	2.38637e-14
AL355075.4	5.45381	7.23311	5.16617e-15	2.57781e-14
LINC01833	3.21751	8.1163	5.2167e-15	2.59679e-14
AL023693.1	2.76443	3.97522	6.02017e-15	2.98246e-14
FAM230G	2.90648	3.02604	6.66867e-15	3.29784e-14
AC021818.1	2.53066	2.89167	7.28186e-15	3.57766e-14
AC005821.1	2.23498	4.97125	7.46239e-15	3.66203e-14
AL160408.3	2.78915	4.75947	7.53067e-15	3.69199e-14
AP002759.1	2.34577	3.9107	9.18502e-15	4.4862e-14
AP003086.2	2.11615	3.84493	1.14308e-14	5.54726e-14
AC138625.1	2.00223	2.98622	1.32433e-14	6.38211e-14
LINC01811	3.89481	4.05158	1.3394e-14	6.44355e-14
Z82185.1	4.33587	4.6659	1.34915e-14	6.48668e-14
HOXB-AS3	2.68609	8.35664	1.56438e-14	7.49982e-14
FAM83A-AS1	2.75125	4.94253	1.66664e-14	7.96362e-14
AC011294.1	3.92725	5.12029	1.66687e-14	7.96362e-14
FRGCA	2.62087	3.39306	1.68281e-14	8.03517e-14
LINC01863	2.16537	4.82351	1.94804e-14	9.26963e-14
AC106712.1	3.57775	5.52235	2.13463e-14	1.01285e-13
AL731684.1	2.02267	2.99679	2.24952e-14	1.06554e-13
FEZF1-AS1	2.95277	5.08432	2.3176e-14	1.09654e-13
LINC01592	2.15789	3.09723	2.37309e-14	1.12152e-13
HPYR1	2.24022	2.75554	2.39397e-14	1.13074e-13
AC120498.3	3.39267	2.86756	3.04931e-14	1.43214e-13
MAPT-IT1	2.4374	6.75533	3.07712e-14	1.44439e-13
AL160408.4	2.94025	4.6078	3.20185e-14	1.50037e-13
AC110741.1	2.16233	2.57368	3.27201e-14	1.52982e-13
AC013724.1	3.09202	4.68651	3.40056e-14	1.58903e-13
AL691420.1	3.82061	3.48449	3.43604e-14	1.60471e-13
AC103982.1	3.50846	3.59988	4.01476e-14	1.86555e-13
AL390061.1	4.88955	3.96797	4.12793e-14	1.91493e-13
AC130456.2	2.63598	4.71955	4.88103e-14	2.25297e-13
AC138965.2	2.41079	2.56639	4.97818e-14	2.29654e-13
AC104663.1	4.60081	3.13388	5.0269e-14	2.31773e-13
AL121790.2	2.04339	5.80763	5.58932e-14	2.56849e-13
AL357093.2	3.0765	4.65903	5.74908e-14	2.63899e-13
LHX1-DT	5.12051	5.12059	6.45932e-14	2.95035e-13
LINC01293	2.39388	5.15372	7.4333e-14	3.37852e-13
CRAT37	2.96174	5.05084	7.46689e-14	3.39193e-13
LINC01287	3.46945	7.33933	7.58176e-14	3.44223e-13
AC020891.2	4.17377	3.169	8.53222e-14	3.8632e-13
AC026336.3	3.78963	3.9689	8.66218e-14	3.91778e-13
GACAT3	2.28197	3.96834	1.00504e-13	4.53576e-13
PINCR	4.90273	4.59971	1.27928e-13	5.71449e-13
AC026462.3	2.86069	3.78491	1.40994e-13	6.27453e-13
C8orf49	4.20261	3.27295	1.41235e-13	6.28191e-13
LINC00518	4.13747	5.64519	1.46952e-13	6.52224e-13
AP006565.1	2.33825	3.1823	1.49698e-13	6.63349e-13
TDRG1	2.36025	3.51004	1.68204e-13	7.41192e-13
AC009063.2	2.50019	3.89517	2.08714e-13	9.12219e-13
LINC01647	3.28599	2.68515	2.24211e-13	9.75846e-13
AP005121.1	2.7954	6.83359	2.71116e-13	1.17202e-12
AC079414.1	4.73886	4.01444	3.05167e-13	1.31375e-12
LINC02077	6.61852	4.63059	3.10634e-13	1.3359e-12
LINC01998	2.4238	3.29139	3.15869e-13	1.35631e-12
LINC02438	3.57407	3.38634	3.42647e-13	1.4675e-12
AL133325.3	3.67805	4.90075	3.50567e-13	1.50065e-12
AC092979.1	4.92162	7.88766	3.81266e-13	1.62787e-12
AL121929.1	2.67212	2.94658	3.89362e-13	1.66073e-12
AC104984.4	3.76576	4.67014	4.30128e-13	1.82711e-12
LINC01983	2.79685	4.42755	4.78167e-13	2.01982e-12
AC090709.1	2.66438	3.28493	4.8538e-13	2.04821e-12
AC011824.2	2.90712	3.38223	4.9267e-13	2.07791e-12
KCNMB2-AS1	2.86946	6.33393	5.26715e-13	2.21588e-12
AL121956.1	3.94238	4.0524	5.47026e-13	2.299e-12
AC008780.2	-2.023	3.3223	5.57591e-13	2.34222e-12
AC120498.1	3.13947	2.64176	5.63494e-13	2.36463e-12
AL035425.3	4.59396	9.37675	5.67784e-13	2.38143e-12
AC090358.1	3.55814	2.90168	6.02347e-13	2.52385e-12
IL21-AS1	2.13391	3.80352	6.18138e-13	2.5874e-12
LINC02433	3.64512	5.8	8.17812e-13	3.40264e-12
LINC01956	3.01427	7.44854	9.16645e-13	3.78919e-12
MIR7-3HG	4.28023	4.97089	9.58563e-13	3.95657e-12
LINC00524	2.53439	3.278	1.07037e-12	4.39624e-12
AL162413.1	4.40977	4.43822	1.13462e-12	4.65323e-12
LINC02149	4.95945	5.26056	1.15361e-12	4.72647e-12
AC080129.1	3.08507	2.50659	1.34379e-12	5.48131e-12
LINC00613	5.20255	3.45862	1.43363e-12	5.83346e-12
AL161431.1	6.46654	7.53664	1.44687e-12	5.88444e-12
MIR4713HG	3.45568	3.50111	1.51422e-12	6.15235e-12
LINC01087	2.3117	9.94574	1.56293e-12	6.34096e-12
AC093292.1	4.97259	5.63156	1.67772e-12	6.79012e-12
AC007128.2	3.76597	3.09276	1.70538e-12	6.89871e-12
LINC01953	4.12879	2.79363	1.77067e-12	7.15931e-12
LINC02247	4.25037	4.34571	2.23959e-12	8.97239e-12
LINC01022	2.87831	2.65218	2.3269e-12	9.30871e-12
AC013457.1	6.45998	7.09924	2.36137e-12	9.42845e-12
AC009227.1	3.65487	5.26558	2.45042e-12	9.74659e-12
UMODL1-AS1	2.06671	4.56428	2.65024e-12	1.05262e-11
FAM230C	5.16955	3.81592	2.68969e-12	1.06778e-11
AL139023.1	4.30786	3.59525	2.86308e-12	1.13391e-11
LINC02417	2.12661	2.80185	3.13087e-12	1.23644e-11
AC114550.3	2.11669	2.94124	3.41456e-12	1.34527e-11
LINC00668	4.72655	8.28369	4.05399e-12	1.58966e-11
AC019155.3	3.12937	4.19784	4.37856e-12	1.70887e-11
AC100791.2	2.44589	3.67383	4.39752e-12	1.71547e-11
AL132708.1	2.57804	4.86403	4.43963e-12	1.73108e-11
AC126696.3	2.1366	2.58944	4.57638e-12	1.78106e-11
HOXB-AS4	2.92257	3.50834	4.84458e-12	1.88192e-11
LINC02015	2.06293	7.33251	5.63958e-12	2.18157e-11
LNCAROD	2.82069	5.72757	6.00443e-12	2.31623e-11
SIX3-AS1	3.0728	4.38893	6.38756e-12	2.45833e-11
NDP-AS1	3.18463	3.21835	6.40275e-12	2.46189e-11
AC073325.1	3.77026	4.76792	7.14864e-12	2.74108e-11
LINC02112	2.08535	2.55265	7.51083e-12	2.87539e-11
MAGEA4-AS1	5.68343	4.28878	8.00844e-12	3.05526e-11
LINC02418	3.59499	4.06698	8.36057e-12	3.18084e-11
AC016825.1	2.45787	4.80298	8.38776e-12	3.18973e-11
C12orf80	2.06987	2.69563	9.25517e-12	3.50996e-11
FER1L6-AS2	3.94627	3.47308	9.48608e-12	3.59425e-11
AC124067.3	2.26855	3.11101	9.71152e-12	3.67631e-11
LINC02475	3.0181	5.47655	1.06462e-11	4.01369e-11
AC007405.2	2.75842	2.55944	1.17249e-11	4.39646e-11
KCNQ5-IT1	2.36872	2.49704	1.31277e-11	4.90553e-11
LINC02154	2.59721	4.57512	1.36263e-11	5.07962e-11
AC011297.1	-2.80992	2.76492	1.36863e-11	5.09968e-11
LINC01105	2.67751	6.49646	1.45774e-11	5.41957e-11
LINC00392	6.05985	4.43045	1.52964e-11	5.67676e-11
AC036222.1	3.59107	3.10409	1.5826e-11	5.86803e-11
LINC01926	2.47551	2.48255	1.59527e-11	5.90713e-11
AL356234.2	2.56252	4.52417	1.64184e-11	6.07378e-11
AC069061.2	5.61173	4.39086	1.65845e-11	6.13013e-11
MYO3B-AS1	3.30126	3.75125	1.68499e-11	6.21993e-11
AF127577.3	3.57625	3.95187	1.76708e-11	6.5099e-11
LINC02539	2.17466	2.53411	1.76881e-11	6.512e-11
LINC00305	5.03527	3.65922	1.80448e-11	6.63744e-11
LINC01234	2.90085	5.12394	1.80975e-11	6.65391e-11
AC078882.1	5.04133	3.70696	2.41926e-11	8.78605e-11
AP001136.1	3.99172	2.72321	2.43081e-11	8.82415e-11
AC027419.2	3.57846	3.65133	2.4916e-11	9.03696e-11
LINC02577	2.72037	4.00707	2.84096e-11	1.02504e-10
LL22NC03-63E9.3	2.66893	3.48	2.96095e-11	1.06741e-10
AC096631.1	2.23869	2.54068	3.05288e-11	1.09864e-10
AL445649.1	2.01377	3.66764	3.33562e-11	1.1978e-10
AL117382.1	2.84807	3.05307	3.86098e-11	1.37517e-10
AC007731.2	2.4349	2.50217	3.89324e-11	1.38487e-10
AF241725.1	7.45777	5.64534	4.22987e-11	1.49821e-10
AL022314.1	2.2063	2.9727	4.2645e-11	1.50919e-10
SCGB1B2P	2.47328	9.94269	4.29164e-11	1.51815e-10
AC025048.1	2.44	3.11956	4.34516e-11	1.53642e-10
LINC00221	4.35986	5.74086	4.59283e-11	1.61761e-10
LINC01351	3.14448	5.14832	5.15579e-11	1.80616e-10
AC092598.1	3.51603	5.40237	5.16534e-11	1.80874e-10
GTSCR1	2.00992	2.70746	5.17085e-11	1.80991e-10
AC011298.1	3.6468	3.37784	6.19001e-11	2.15213e-10
LINC01419	6.65757	5.56272	7.14281e-11	2.46792e-10
LINC02197	3.69853	5.14522	7.55779e-11	2.60265e-10
LINC01606	3.79531	5.56157	8.46038e-11	2.90145e-10
AL132801.1	2.43051	2.67034	8.95534e-11	3.0674e-10
LINC01879	2.6815	2.81281	8.96908e-11	3.07084e-10
LINC02159	2.32449	5.05133	1.00942e-10	3.44328e-10
AL161646.2	2.85153	2.50318	1.04696e-10	3.56695e-10
AC129507.4	2.42717	5.28462	1.16369e-10	3.95007e-10
AC007991.4	2.23534	3.18393	1.2692e-10	4.29595e-10
LINC00992	2.33757	6.82956	1.34896e-10	4.56035e-10
AC126407.1	2.38955	3.5882	1.37512e-10	4.64501e-10
AC026310.2	2.13966	3.21568	1.55807e-10	5.24807e-10
LINC01518	4.20492	3.41862	1.62677e-10	5.4706e-10
LINC00709	7.05812	5.56816	1.74475e-10	5.84371e-10
AC004801.5	2.25996	3.83401	1.78449e-10	5.96721e-10
AL157931.1	2.11233	4.7058	1.92493e-10	6.41362e-10
LINC02129	2.8319	2.99906	1.94729e-10	6.48551e-10
LINC02506	3.95261	5.81212	2.0353e-10	6.76507e-10
AL031598.1	3.50293	3.14756	2.04608e-10	6.79817e-10
MIR4300HG	2.56752	3.58098	2.11903e-10	7.03213e-10
AC007639.1	2.13469	3.00186	2.16741e-10	7.17834e-10
AC100801.1	2.44461	8.53749	2.18136e-10	7.21881e-10
MAPT-AS1	2.14557	6.90382	2.35369e-10	7.74286e-10
AC119150.1	3.20991	3.38473	2.43277e-10	7.98407e-10
LINC01445	4.56729	3.19673	2.57751e-10	8.43575e-10
LINC01411	2.2217	7.72157	2.60604e-10	8.51909e-10
ELDR	2.79162	3.45932	2.62751e-10	8.57577e-10
VSTM2A-OT1	4.29469	6.4852	3.26647e-10	1.05658e-09
AL133467.2	3.23319	3.19363	3.49482e-10	1.12694e-09
AL357033.2	3.02065	2.78691	3.73309e-10	1.19912e-09
AC004704.1	2.81626	2.79547	3.92954e-10	1.25979e-09
AC005863.1	2.92033	5.31609	4.24837e-10	1.35729e-09
LINC02046	3.22453	2.93433	4.473e-10	1.42631e-09
LINC02037	2.10926	3.42291	4.50701e-10	1.43661e-09
ATXN8OS	4.50995	3.58824	4.69523e-10	1.4926e-09
C1orf137	2.16963	2.45954	4.92119e-10	1.56085e-09
MIR663AHG	3.27176	3.37484	5.06967e-10	1.60549e-09
AC068228.1	2.03988	2.6706	5.30885e-10	1.67932e-09
AC073342.2	2.55653	2.79554	5.51852e-10	1.74365e-09
AC090502.1	3.30337	3.90516	5.69719e-10	1.79737e-09
AC069228.1	4.34331	4.9002	5.70588e-10	1.79943e-09
AC105383.1	2.92618	4.83685	5.81956e-10	1.83389e-09
AC089998.4	3.44503	3.78248	6.18239e-10	1.94601e-09
AC006262.2	2.0413	3.31479	6.35855e-10	2.0007e-09
LINC02335	4.21486	2.9501	6.64695e-10	2.08513e-09
AL445647.1	3.84263	3.22213	6.77071e-10	2.12076e-09
LINC02163	3.2784	3.62198	7.13705e-10	2.22963e-09
TLR8-AS1	2.24245	3.26818	7.7516e-10	2.41435e-09
AL109954.2	2.67937	3.19118	7.94443e-10	2.47256e-09
AC092969.1	2.44968	5.0659	8.12508e-10	2.52595e-09
LINC01674	2.61478	2.45173	8.39023e-10	2.6074e-09
AC116049.2	3.07687	3.25256	8.6137e-10	2.67285e-09
AP000924.1	3.11057	4.16588	8.84976e-10	2.74303e-09
AL451164.2	2.15658	2.57841	9.06155e-10	2.80345e-09
NCF4-AS1	2.27425	3.63367	9.88431e-10	3.04665e-09
AC004158.1	2.509	2.84464	1.02151e-09	3.14512e-09
AL391361.3	2.93092	2.53612	1.07405e-09	3.29954e-09
AJ003147.1	2.62912	2.49854	1.09352e-09	3.35317e-09
AC243773.1	3.224	2.5108	1.25275e-09	3.82169e-09
AC024592.2	2.0221	3.99309	1.25367e-09	3.82309e-09
LINC02055	2.82594	5.19256	1.38746e-09	4.21256e-09
RMRP	4.787	5.12283	1.41607e-09	4.29785e-09
AC006357.1	3.43098	3.78323	1.43741e-09	4.36102e-09
LINC01896	3.00074	2.87393	1.5961e-09	4.82488e-09
AL136987.1	2.20611	4.97069	1.73837e-09	5.2397e-09
LINC01574	3.46022	3.01171	1.86027e-09	5.58484e-09
LINC02074	2.81794	2.51785	1.89055e-09	5.6693e-09
AL355601.1	2.26102	3.77816	1.89113e-09	5.6693e-09
AC110015.1	3.23216	3.06226	1.98146e-09	5.92301e-09
LINC02241	3.79273	3.0965	2.02728e-09	6.05561e-09
AL513304.1	3.33903	5.26353	2.03024e-09	6.06227e-09
AC107057.1	3.52924	2.73096	2.30081e-09	6.84561e-09
AC026785.3	2.96215	2.5231	2.32332e-09	6.90764e-09
LINC01470	2.39571	2.88394	2.40028e-09	7.1288e-09
AC073172.1	2.0149	2.96973	2.45729e-09	7.29292e-09
AC097375.1	2.0296	2.90418	2.54983e-09	7.55137e-09
AC002383.1	3.28797	4.23463	2.62513e-09	7.7578e-09
LINC01446	3.72274	4.89076	2.64278e-09	7.80719e-09
LINC02253	3.66242	4.34504	2.75235e-09	8.11644e-09
LINC02377	4.62401	3.52633	2.78127e-09	8.19591e-09
FOXCUT	2.70878	6.32338	2.98588e-09	8.76161e-09
LINC01924	3.35109	4.08545	3.04919e-09	8.93939e-09
AC024132.2	3.98393	3.43399	3.429e-09	1.00018e-08
DLGAP1-AS3	2.78251	3.21464	3.43674e-09	1.00209e-08
LINC00858	3.17482	4.92309	3.44402e-09	1.00386e-08
AC115622.1	3.72009	2.80119	3.48639e-09	1.0155e-08
LINC02003	2.67184	2.70964	3.49097e-09	1.01648e-08
LINC01425	3.72157	2.94173	3.53357e-09	1.02852e-08
NAALADL2-AS2	2.56392	3.9911	3.61085e-09	1.04955e-08
AC073288.1	3.66611	2.77337	3.61573e-09	1.0506e-08
LINC01633	3.41563	2.81451	3.73052e-09	1.08244e-08
AC091179.1	2.34097	2.42442	3.74384e-09	1.08592e-08
LINC01475	3.05792	2.52596	4.06384e-09	1.17546e-08
AL356488.2	2.68359	2.55515	4.20924e-09	1.21667e-08
AP000844.2	2.004	7.87375	4.29104e-09	1.23945e-08
LINC01559	2.52447	4.18325	4.47301e-09	1.28932e-08
AC016717.2	2.08546	6.4699	4.82349e-09	1.38698e-08
DSCR4	4.04724	3.08477	4.84016e-09	1.3913e-08
LINC02484	4.05708	2.86042	5.22981e-09	1.49812e-08
AL589642.1	3.55698	2.53255	5.24049e-09	1.50066e-08
AC132807.2	3.11215	3.43408	5.45832e-09	1.55982e-08
BARX1-DT	2.99722	3.01777	5.59547e-09	1.59681e-08
AC011899.1	2.2981	2.53026	5.90135e-09	1.68237e-08
LINC01992	3.83622	4.85021	6.14407e-09	1.74677e-08
AC125603.1	2.35034	4.15484	6.21537e-09	1.76644e-08
AC010595.1	3.60227	3.9873	6.70167e-09	1.89945e-08
AC010636.1	2.04336	3.53058	7.32206e-09	2.06894e-08
AC023481.1	2.41112	2.70936	7.33797e-09	2.07203e-08
AC122694.1	2.03402	2.76084	7.38516e-09	2.08465e-08
POU6F2-AS2	3.59522	3.16543	7.39574e-09	2.08692e-08
LINC02466	3.33193	2.83177	7.44582e-09	2.10034e-08
LINC00261	5.37158	5.57578	7.60583e-09	2.1433e-08
AC008109.1	3.66494	4.45362	7.89349e-09	2.2206e-08
AC022639.1	3.02633	2.69083	8.07095e-09	2.26821e-08
AL031658.2	3.06465	2.75448	8.55576e-09	2.39717e-08
AC091043.1	2.89263	2.51189	8.64148e-09	2.41874e-08
AC022535.1	4.56176	3.3693	8.65027e-09	2.42039e-08
LINC01653	4.23815	3.1376	8.76206e-09	2.44919e-08
C8orf87	3.19903	4.04478	9.24893e-09	2.58181e-08
AP000439.4	2.28089	3.1864	9.36579e-09	2.61268e-08
LINC00824	2.15646	4.0995	9.39227e-09	2.61831e-08
LINC00867	2.12185	4.35351	9.95855e-09	2.77245e-08
AC018558.2	3.47575	2.56211	1.04282e-08	2.89835e-08
AL359313.1	2.69471	3.94694	1.11963e-08	3.10249e-08
AC099520.1	2.1891	2.98131	1.20916e-08	3.34167e-08
LINC00351	3.22829	2.46948	1.30351e-08	3.58441e-08
MIR548XHG	4.33656	4.31815	1.31641e-08	3.61523e-08
AC015909.4	2.00847	2.55932	1.36636e-08	3.74499e-08
AC093627.1	2.6783	3.84908	1.45535e-08	3.97447e-08
AL022724.1	2.07759	3.01292	1.62871e-08	4.43772e-08
LINC00200	3.58421	3.91069	1.75462e-08	4.76828e-08
AC006262.3	3.16728	2.60754	1.97889e-08	5.34977e-08
LINC02380	2.5708	2.51536	1.99272e-08	5.38189e-08
LINC02109	3.14709	3.28495	1.99752e-08	5.3931e-08
AL133467.4	2.97302	2.90294	2.01896e-08	5.44921e-08
AC068580.2	2.27669	3.60067	2.23152e-08	5.99954e-08
LINC01906	2.19736	3.26675	2.43159e-08	6.51218e-08
AC087241.1	2.7843	3.49233	2.49853e-08	6.67855e-08
FLJ36000	3.53542	2.77716	2.51306e-08	6.71306e-08
AF279873.3	3.6887	3.6309	2.62059e-08	6.98909e-08
AC111149.2	4.74014	5.07025	2.66622e-08	7.1085e-08
AC104793.1	6.48474	6.53151	2.87718e-08	7.65376e-08
AC106875.1	3.29582	3.42558	2.88876e-08	7.68212e-08
AC010099.4	2.04254	2.57862	2.91602e-08	7.74965e-08
FP236383.1	2.63124	3.01555	2.94035e-08	7.8093e-08
AC138761.3	2.82356	2.77907	3.05367e-08	8.08961e-08
LINC00564	4.68977	3.5128	3.0664e-08	8.12074e-08
ADARB2-AS1	3.84251	5.54884	3.37232e-08	8.8969e-08
AC078905.1	3.9972	3.14694	3.43479e-08	9.05308e-08
AC107023.1	3.11072	2.64934	3.43901e-08	9.05846e-08
AJ239322.1	2.8774	2.59358	3.96476e-08	1.03939e-07
AC091980.2	2.65089	2.44333	4.09625e-08	1.07285e-07
AC128707.1	4.06982	3.27773	4.13089e-08	1.08124e-07
AC109630.1	2.29163	3.15584	4.15292e-08	1.08666e-07
AC008060.1	2.88146	2.73329	4.41608e-08	1.1537e-07
LINC00113	2.22475	3.11184	5.02352e-08	1.30542e-07
OPCML-IT1	3.88858	2.7709	5.03927e-08	1.30911e-07
AP001783.1	2.22003	5.2228	6.0069e-08	1.54599e-07
AC012354.1	2.11288	3.39073	6.28093e-08	1.61501e-07
AC010511.1	2.91215	2.46703	6.36983e-08	1.63686e-07
AC109588.1	3.31696	2.6041	7.33789e-08	1.87923e-07
LINC02152	2.36446	2.59617	7.60405e-08	1.9438e-07
CASC9	3.00009	5.68033	7.6611e-08	1.95694e-07
AC022031.2	2.89869	3.39574	8.02784e-08	2.04584e-07
AL713965.1	3.05876	2.48477	8.23086e-08	2.09566e-07
AL121904.1	3.27131	2.57922	8.45044e-08	2.14827e-07
AC106785.2	2.96362	2.5069	9.0111e-08	2.28034e-07
LINC02378	3.57101	3.10952	9.03824e-08	2.28651e-07
LINC02181	2.11172	3.11965	9.44306e-08	2.38457e-07
AC024230.1	2.14204	3.9511	9.5333e-08	2.40663e-07
AC000061.1	3.56938	2.795	9.72601e-08	2.45156e-07
BANCR	2.21422	4.82869	1.0689e-07	2.68777e-07
AC068643.1	2.95928	2.60416	1.0936e-07	2.74739e-07
AC084816.1	2.17522	3.60785	1.23646e-07	3.09226e-07
LINC02588	2.66427	4.10133	1.39288e-07	3.46721e-07
AL513123.1	2.86505	2.94502	1.44473e-07	3.58723e-07
AC099552.1	3.36019	3.86454	1.53538e-07	3.80288e-07
AC023824.1	3.64481	2.93161	1.53749e-07	3.80619e-07
AC092720.2	2.72803	2.46467	1.56733e-07	3.8766e-07
AC087258.1	2.69243	3.09129	1.65912e-07	4.0951e-07
AC008060.4	2.83377	2.83267	1.77642e-07	4.36646e-07
LINC02122	2.64146	2.49068	1.78718e-07	4.39162e-07
TMEM132D-AS1	3.37594	2.70836	1.79057e-07	4.39863e-07
CASC20	2.29307	2.81007	1.8528e-07	4.54883e-07
LINC01639	3.81961	5.88508	2.16281e-07	5.2741e-07
AC005993.1	3.18673	3.11266	2.21292e-07	5.39155e-07
LINC01014	3.06111	2.98871	2.37602e-07	5.77034e-07
AC091170.1	2.58558	2.55951	2.43284e-07	5.89456e-07
LINC01866	2.89575	2.57907	2.71342e-07	6.54865e-07
AC115837.2	2.68878	6.51507	2.79272e-07	6.72144e-07
LINC02523	2.43928	3.01302	2.89152e-07	6.94918e-07
LINC01608	3.94847	3.6191	2.8952e-07	6.95602e-07
AC018865.1	2.31284	3.58272	2.93411e-07	7.04543e-07
LINC01716	3.86562	3.69258	2.99112e-07	7.17816e-07
LINC01501	2.06998	2.73893	3.21492e-07	7.69084e-07
LINC01925	2.97426	2.61383	3.30606e-07	7.90203e-07
LINC02118	3.92445	2.95599	3.57666e-07	8.51942e-07
LINC01490	3.5668	3.08929	3.65432e-07	8.69195e-07
AC010857.1	2.03755	2.98463	4.09487e-07	9.71202e-07
AC022075.2	2.82966	3.38335	4.13656e-07	9.80532e-07
AL354984.2	2.52963	5.37075	4.42562e-07	1.04666e-06
LINC00355	3.10034	4.37576	4.43763e-07	1.0492e-06
AC087379.1	2.43673	2.70443	4.68277e-07	1.10434e-06
AC068643.2	3.31721	2.62138	5.15881e-07	1.21145e-06
LINC02167	4.25924	4.92271	5.32482e-07	1.24796e-06
AC107419.1	2.02443	3.56655	5.47446e-07	1.28267e-06
AC087379.2	2.82321	4.27936	5.64577e-07	1.32132e-06
LINC00488	2.53505	2.55486	5.99293e-07	1.39981e-06
AL512380.1	2.36451	3.66444	6.01358e-07	1.40384e-06
LINC01441	3.4199	2.86826	6.28794e-07	1.46378e-06
LINC02404	2.51012	2.47375	6.42918e-07	1.4954e-06
AC016868.1	2.02708	2.77446	6.62801e-07	1.53701e-06
LINC02437	2.11779	4.41046	7.25122e-07	1.67443e-06
LINC02492	2.10627	3.7557	9.53316e-07	2.173e-06
AC144833.1	2.09834	2.57518	9.91972e-07	2.25554e-06
AC092916.1	3.84668	4.0665	1.08216e-06	2.44989e-06
AP003900.1	2.93865	3.09768	1.08326e-06	2.45172e-06
AL157778.1	2.77302	3.81364	1.27062e-06	2.85864e-06
AC131532.1	2.9545	4.23987	1.35479e-06	3.03732e-06
AC106895.2	3.28129	2.75973	1.37655e-06	3.08361e-06
AC073174.1	3.21405	2.88753	1.38836e-06	3.10838e-06
AC023158.1	2.49541	2.64468	1.60449e-06	3.57398e-06
AL022313.4	-2.0014	4.27738	1.70656e-06	3.79525e-06
LINC02616	3.55676	3.94722	1.73934e-06	3.86401e-06
LINC02293	2.58797	2.91373	1.75241e-06	3.89201e-06
LINC02287	2.15867	2.90163	1.84086e-06	4.08517e-06
AP005062.1	3.26161	2.60698	2.04811e-06	4.51856e-06
AL139002.1	3.02846	2.86215	2.28505e-06	5.02795e-06
LINC01980	3.22389	5.02114	2.32783e-06	5.11533e-06
LINC00707	2.15085	7.60557	2.48001e-06	5.43393e-06
AL354754.1	2.02024	3.79282	2.5325e-06	5.54163e-06
LINC02570	2.3878	3.56241	2.5368e-06	5.54957e-06
MYT1L-AS1	3.01598	2.41807	2.59128e-06	5.66131e-06
AL078612.2	2.7617	2.84898	3.24676e-06	7.03788e-06
AC128685.1	2.49678	2.53594	3.52295e-06	7.61475e-06
LSAMP-AS1	2.43881	2.80865	3.8517e-06	8.29514e-06
AC112495.1	3.13205	2.74584	3.85373e-06	8.29727e-06
LINC01194	3.42246	3.95535	3.8577e-06	8.3016e-06
AC025575.2	2.64835	4.01712	4.70777e-06	1.00425e-05
LINC02141	2.49861	2.7884	6.91668e-06	1.4575e-05
GS1-594A7.3	2.34372	4.3168	8.54565e-06	1.78268e-05
AC090809.1	2.93296	2.94678	8.72647e-06	1.81812e-05
G2E3-AS1	2.41092	3.05285	8.95558e-06	1.86166e-05
AC010789.1	2.71381	3.08764	9.04137e-06	1.87902e-05
LINC00393	2.7315	5.37297	9.47825e-06	1.9654e-05
AC022098.2	2.00614	3.68427	9.54779e-06	1.97932e-05
AP005057.1	2.21487	2.54082	9.6074e-06	1.99118e-05
LINC00404	2.9421	3.00099	9.68521e-06	2.00531e-05
LINC02267	2.18203	2.58467	9.91799e-06	2.05146e-05
SOX1-OT	3.08926	3.63615	1.05912e-05	2.17879e-05
AC006206.2	2.11273	5.80075	1.06776e-05	2.19546e-05
LINC02050	2.66201	2.85186	1.1324e-05	2.32092e-05
AL050403.1	2.75734	2.74853	1.37788e-05	2.7992e-05
LINC01151	2.522	3.57739	1.40384e-05	2.84845e-05
AL109807.1	2.24622	5.91327	1.45592e-05	2.95125e-05
AC079062.1	2.1906	5.17522	1.6619e-05	3.34757e-05
DPP10-AS1	2.31327	5.21186	1.83663e-05	3.68256e-05
AP001803.2	2.1324	2.65516	1.86376e-05	3.73516e-05
AC106771.1	2.86105	2.86965	1.88463e-05	3.77606e-05
SCHLAP1	2.47831	3.1077	2.49319e-05	4.9277e-05
LINC01111	2.85502	2.96055	3.13017e-05	6.11397e-05
SNHG27	2.32159	3.86576	4.16528e-05	8.02456e-05
AL583808.1	2.07174	3.10151	4.61782e-05	8.84311e-05
AC067960.1	2.22216	2.35531	5.01504e-05	9.56194e-05
LINC01193	2.3327	2.7719	5.92677e-05	0.000112282
AC105914.2	2.62297	6.07765	9.47234e-05	0.000175767
AC138123.2	2.50477	3.4307	9.83496e-05	0.00018213
AL008638.2	2.48594	2.4909	9.86751e-05	0.000182651
AC007638.1	2.34072	3.03926	0.000139811	0.000253601
AL445218.1	2.15243	2.55118	0.000156245	0.000281323
ADGRD1-AS1	2.08888	3.12454	0.000209025	0.000370813
FP236383.3	2.52958	3.91935	0.000261998	0.000459879
AC025187.1	2.13195	2.80935	0.000360814	0.000623975
AC016885.2	2.05803	3.75877	0.000470063	0.00080058
LINC01456	2.021	4.16687	0.000770458	0.00127662
