# Supplementary material for: ADAMTS9-AS1 Constrains Breast Cancer Cell Invasion and Proliferation via Sequestering miR-301b-3p
Source: Front Cell Dev Biol. 2021 Nov 24;9:719993. doi: 10.3389/fcell.2021.719993 (PMC8652087; doi:10.3389/fcell.2021.719993)
Supplement: Supplementary Table 3 — Detailed information of 74 DEmiRNAs. [file Table_3.xlsx]

## Sheet: Table S3
name	logFC	logCPM	PValue	FDR
hsa-mir-133a	-6.76754	4.57435	0	0
hsa-mir-1	-6.00252	5.05353	0	0
hsa-mir-486	-4.65169	6.67152	1.30138e-299	2.2297e-297
hsa-mir-139	-2.9327	6.36601	1.80368e-230	2.31773e-228
hsa-mir-133b	-6.98694	3.34276	2.95007e-202	3.03267e-200
hsa-mir-145	-2.26658	10.886	6.198e-183	5.30962e-181
hsa-mir-451a	-3.36602	8.87481	9.16008e-135	6.72612e-133
hsa-mir-378a	-2.24417	8.63115	2.92173e-127	1.87721e-125
hsa-mir-21	2.22423	18.0189	1.98648e-106	1.1345e-104
hsa-mir-4732	-3.7899	0.0737609	2.58109e-103	1.32668e-101
hsa-mir-144	-2.93338	6.8251	2.44661e-101	1.14324e-99
hsa-mir-96	3.35821	5.4557	2.53569e-91	1.00257e-89
hsa-mir-183	3.06988	14.2167	3.85443e-89	1.41513e-87
hsa-mir-592	4.54212	2.44641	3.75499e-71	9.65033e-70
hsa-mir-141	2.25212	10.9894	1.21617e-67	2.84142e-66
hsa-mir-551b	-2.2568	1.45011	1.03304e-66	2.30861e-65
hsa-mir-429	2.70671	7.09773	1.81751e-64	3.89251e-63
hsa-mir-182	2.45397	15.6702	2.56163e-60	5.06414e-59
hsa-mir-200a	2.17736	9.99737	5.31599e-60	1.01201e-58
hsa-mir-204	-2.50908	2.65567	1.10413e-50	1.66919e-49
hsa-mir-1258	-2.16704	1.21466	1.28838e-46	1.83951e-45
hsa-mir-210	3.12261	9.45778	8.94346e-44	1.1787e-42
hsa-mir-7705	2.93477	0.85015	2.24846e-41	2.6877e-40
hsa-mir-190b	3.48094	4.55327	2.22281e-40	2.48375e-39
hsa-mir-196a	3.26035	8.78435	2.00241e-35	2.10049e-34
hsa-mir-33b	2.66331	3.20156	3.04075e-34	2.94895e-33
hsa-mir-5683	-2.10035	3.99565	6.73229e-34	6.29163e-33
hsa-mir-301b	2.94641	1.19244	4.29504e-33	3.94224e-32
hsa-mir-6715a	-2.48916	0.00490149	4.67947e-33	4.21973e-32
hsa-mir-301a	2.03527	4.39313	8.47942e-33	7.51452e-32
hsa-mir-4724	4.22631	1.34105	1.31485e-31	1.09006e-30
hsa-mir-3677	2.14102	3.78363	3.35066e-30	2.496e-29
hsa-mir-206	-4.26655	5.86994	4.58177e-30	3.31694e-29
hsa-mir-940	2.16435	2.59921	6.78353e-30	4.84268e-29
hsa-mir-3065	2.39626	6.08603	2.76402e-28	1.77588e-27
hsa-mir-3610	2.3442	0.885171	5.26449e-28	3.34068e-27
hsa-mir-375	2.93238	14.7692	1.05842e-27	6.47655e-27
hsa-mir-147b	2.58677	0.886088	1.11983e-26	6.39545e-26
hsa-mir-760	2.40017	2.11354	2.35005e-26	1.32739e-25
hsa-mir-203a	2.1775	12.8672	6.22723e-25	3.29979e-24
hsa-mir-4664	2.98862	0.543919	2.79579e-24	1.39518e-23
hsa-mir-937	2.5649	2.2464	5.13932e-24	2.51582e-23
hsa-mir-449a	5.58844	3.59166	4.94916e-23	2.35544e-22
hsa-mir-3662	3.00694	0.348081	6.9709e-23	3.2872e-22
hsa-mir-203b	2.56713	6.11084	8.01953e-22	3.61582e-21
hsa-mir-3664	2.48636	0.729552	1.15867e-21	5.13409e-21
hsa-mir-4326	2.01306	3.17381	7.77401e-21	3.3863e-20
hsa-mir-4501	3.48138	0.891064	1.34851e-20	5.82464e-20
hsa-mir-187	3.10666	5.62563	8.65456e-20	3.61662e-19
hsa-mir-184	4.19319	6.88566	9.14176e-20	3.78941e-19
hsa-mir-7156	3.1574	0.979706	1.27788e-19	5.25464e-19
hsa-mir-105	5.90801	4.0274	2.23885e-19	9.13307e-19
hsa-mir-767	5.97674	3.60579	2.05607e-18	7.94602e-18
hsa-mir-1269a	6.04103	6.39554	6.47842e-18	2.34501e-17
hsa-mir-449b	4.30187	1.39335	6.24141e-17	2.13872e-16
hsa-mir-2114	2.63716	0.860613	1.41811e-16	4.76412e-16
hsa-mir-4446	2.78982	0.233234	1.76918e-16	5.90493e-16
hsa-mir-3156	4.42875	0.835666	2.81013e-16	9.31876e-16
hsa-mir-4680	2.33496	-0.0439194	3.31074e-16	1.09085e-15
hsa-mir-449c	4.33555	0.589919	4.07824e-16	1.31838e-15
hsa-mir-3619	2.01683	0.142015	4.73336e-15	1.43961e-14
hsa-mir-1269b	6.19765	3.62865	1.46068e-14	4.24174e-14
hsa-mir-4652	3.50565	0.159878	5.25836e-14	1.47694e-13
hsa-mir-4758	2.43144	-0.0885733	1.55156e-13	4.28765e-13
hsa-mir-135b	2.32819	4.56457	1.99084e-13	5.44305e-13
hsa-mir-122	7.06903	3.32687	8.38879e-13	2.17769e-12
hsa-mir-4784	2.42575	0.651234	8.82802e-13	2.2688e-12
hsa-mir-522	3.75818	1.17653	2.80619e-11	6.7401e-11
hsa-mir-1251	3.29029	1.62337	3.23123e-11	7.68913e-11
hsa-mir-519a	3.02445	2.29894	4.45192e-11	1.04488e-10
hsa-mir-1224	2.21534	1.25354	4.96906e-11	1.15049e-10
hsa-mir-137	2.36779	0.221074	4.24398e-09	8.58821e-09
hsa-mir-516a	2.73682	1.55132	5.30723e-09	1.06559e-08
hsa-mir-124	2.80133	-0.053905	6.06232e-08	1.12492e-07
