# Supplementary material for: ADAMTS9-AS1 Constrains Breast Cancer Cell Invasion and Proliferation via Sequestering miR-301b-3p
Source: Front Cell Dev Biol. 2021 Nov 24;9:719993. doi: 10.3389/fcell.2021.719993 (PMC8652087; doi:10.3389/fcell.2021.719993)
Supplement: Supplementary Table 4 — Detailed information of 2,161 DEmRNAs. [file Table_4.xlsx]

## Sheet: Table S4
name	logFC	logCPM	PValue	FDR
CKM	-8.50378	5.37566	0	0
FBXO40	-7.2675	-0.56987	0	0
ACTA1	-7.18588	6.45257	0	0
MYLPF	-7.14249	2.53314	0	0
PYGM	-7.13489	3.99942	0	0
ABRA	-7.07904	-0.560277	0	0
SLN	-6.67564	1.87938	0	0
ACTN3	-6.54814	1.02154	0	0
TNNC2	-6.5283	3.08522	0	0
KLHL41	-6.50258	3.2108	0	0
ATP2A1	-6.41057	3.95523	0	0
APOBEC2	-6.40763	0.385611	0	0
NEB	-6.39706	5.17108	0	0
TNNC1	-6.31682	2.99794	0	0
MYL3	-6.2696	1.71159	0	0
MYOT	-6.14865	2.17124	0	0
PPP1R27	-6.02686	-0.496791	0	0
CA3	-6.02248	4.53891	0	0
LDB3	-5.73555	3.3315	0	0
TNNI1	-5.6369	3.62234	0	0
UNC45B	-5.55872	-0.110535	0	0
TTN	-5.50371	5.82258	0	0
ACVR1C	-5.284	3.23675	0	0
KCNIP2	-5.23395	4.04506	0	0
HSPB7	-5.19385	4.05357	0	0
HSD17B13	-5.15601	0.193916	0	0
LVRN	-5.13589	1.32216	0	0
FHL1	-5.09301	7.24346	0	0
HBB	-4.99389	4.92439	0	0
LYVE1	-4.90066	3.5729	0	0
MYOM1	-4.85397	3.30164	0	0
LPL	-4.80031	7.09442	0	0
KLB	-4.78284	2.60419	0	0
SLC2A4	-4.74704	2.37761	0	0
LIPE	-4.62768	5.94035	0	0
ENO3	-4.61018	3.98991	0	0
SRL	-4.55222	1.45089	0	0
GPAM	-4.51891	6.34774	0	0
RDH5	-4.37876	1.36364	0	0
GYG2	-4.19987	5.25449	0	0
ITIH5	-4.08226	5.6585	0	0
AOC3	-4.04105	6.34009	0	0
KLHL31	-3.95711	2.26328	0	0
CRHBP	-3.93764	0.102717	0	0
CLEC3B	-3.91021	3.88026	0	0
CKMT2	-3.88363	1.76829	0	0
SYPL2	-3.80804	0.893527	0	0
ACSM5	-3.79501	1.87291	0	0
ACACB	-3.74073	5.98234	0	0
SORBS1	-3.73386	6.78511	0	0
NPR1	-3.66436	4.32233	0	0
CAV1	-3.382	7.15259	0	0
TNS1	-3.18139	8.0057	0	0
EBF1	-3.12981	4.24477	0	0
GSN	-2.5685	9.32436	0	0
SIK2	-2.50521	6.00832	0	0
LRRC2	-4.01181	0.68612	5.92878775009496e-323	1.88486043888436e-320
ITGA7	-3.73654	4.92356	6.91691904177745e-323	2.16153720055545e-320
HSPB6	-4.59887	4.97009	8.43864123096849e-321	2.59209070762381e-318
BTNL9	-4.06053	4.05396	4.31561513632838e-315	1.30353155192601e-312
SLC16A7	-3.47328	3.66738	2.7597983452639e-311	0
VEGFD	-4.88371	1.95492	8.1855e-308	2.39267e-305
NIPSNAP3B	-2.91125	1.54284	5.919e-306	1.7027e-303
SYNE3	-3.07734	4.50422	7.99315e-305	2.26344e-302
NAALAD2	-2.9643	0.896425	6.99563e-304	1.95049e-301
MYH2	-8.78721	5.8476	3.1021e-303	8.51808e-301
ABCD2	-4.19851	1.86467	7.61151e-301	2.05886e-298
TNXB	-4.14828	5.38732	3.25204e-296	8.66716e-294
PDE2A	-3.132	3.83125	4.42692e-295	1.16274e-292
MMD	-2.87224	4.90126	5.78889e-292	1.49874e-289
FBP2	-5.37963	-0.292058	3.97724e-288	1.0152e-285
PPARG	-3.41799	4.11851	3.90331e-286	9.82495e-284
SPTBN1	-2.09264	8.60015	8.37424e-286	2.07899e-283
CAV2	-2.88718	5.49293	1.06814e-285	2.61594e-283
ASB11	-6.52961	-1.79643	6.63216e-283	1.60259e-280
LMOD3	-5.37325	0.990936	7.36462e-282	1.75617e-279
MYOZ1	-4.98422	2.7321	2.72991e-281	6.42522e-279
PAMR1	-3.51316	3.59666	1.56491e-280	3.636e-278
KIAA0408	-4.59848	-2.21294	3.56086e-278	8.16879e-276
CFL2	-2.24508	4.48815	5.23936e-277	1.18691e-274
ASPA	-3.63027	1.34895	7.01639e-276	1.56985e-273
PDE3B	-3.89519	3.93509	1.08586e-275	2.39989e-273
ALDH1L1	-4.84194	3.19631	5.82532e-273	1.27195e-270
GLYAT	-5.98408	1.46101	4.14162e-272	8.93555e-270
GPR146	-2.85894	0.867989	4.84188e-272	1.03235e-269
AC009779.3	-2.37488	0.393672	8.43132e-271	1.77675e-268
GPD1	-5.38271	6.41155	3.79137e-270	7.89782e-268
CAVIN2	-3.97756	4.44377	7.81331e-269	1.6091e-266
PLIN4	-5.29182	7.95903	1.80633e-268	3.67822e-266
ARHGAP20	-3.11099	2.0912	2.14486e-268	4.31903e-266
PLIN1	-5.37083	7.04726	3.01562e-268	6.00573e-266
KLHL33	-4.14507	-2.08097	1.06108e-266	2.09022e-264
FAM13A	-2.48798	4.76404	1.22823e-266	2.39347e-264
AQP7	-5.22193	4.0123	1.34122e-266	2.58584e-264
TNNI2	-5.12426	2.91552	3.05143e-265	5.82116e-263
FZD4	-2.7186	6.12322	3.39744e-265	6.41372e-263
PALMD	-2.91876	5.34837	2.98744e-262	5.58159e-260
AL845331.2	-5.45706	-1.38263	1.40508e-261	2.59839e-259
GPX3	-3.70535	7.19966	1.85109e-260	3.38861e-258
MYBPC2	-5.90366	2.11605	1.47722e-258	2.67717e-256
CAT	-2.05066	6.77522	3.58561e-258	6.43387e-256
SLC19A3	-5.08257	4.16127	1.87217e-256	3.32641e-254
MYLK2	-4.52131	0.511232	6.29884e-256	1.10829e-253
ACO1	-2.08391	5.97705	6.07391e-254	1.05844e-251
MTURN	-2.5933	5.92304	1.32787e-253	2.2919e-251
CCDC69	-3.02386	5.18509	2.42099e-253	4.13921e-251
ADAMTS5	-3.07259	4.52784	1.4058e-252	2.38105e-250
SVEP1	-3.33991	5.46907	5.49615e-252	9.22285e-250
IGFBP6	-3.22842	4.18336	1.08248e-251	1.7998e-249
TMEM37	-3.05197	4.06228	9.10135e-251	1.49949e-248
ADH1A	-4.98943	-1.59807	1.76155e-250	2.87609e-248
MYOZ2	-4.98956	-0.485061	2.03726e-250	3.29654e-248
ABCA9	-3.68665	3.29361	4.36301e-250	6.99741e-248
CASQ1	-4.94723	2.7205	5.13107e-250	8.15705e-248
LEP	-6.2422	5.25808	2.27988e-248	3.59289e-246
PPP1R12B	-2.09665	5.96161	6.4075e-247	1.00106e-244
EPB42	-3.69178	-0.996328	2.7279e-246	4.22544e-244
GPBAR1	-3.0035	0.155018	6.57116e-245	1.00923e-242
NRAP	-7.44855	3.45722	1.41789e-244	2.15937e-242
TRDN	-6.38598	2.30252	4.1561e-241	6.27675e-239
SCARA5	-5.13689	3.76823	5.52118e-241	8.26945e-239
CHRDL1	-4.48729	5.51747	6.18526e-240	9.18815e-238
FRMD1	-4.42532	-0.277561	6.64128e-237	9.78536e-235
CAV3	-5.40161	-1.77632	1.41216e-235	2.06392e-233
ADRA1A	-4.57702	-0.252151	4.45621e-235	6.46079e-233
DMGDH	-2.83086	1.09005	7.22095e-235	1.03861e-232
HCAR2	-3.48736	1.72085	6.24328e-234	8.90921e-232
HEPACAM	-5.34074	0.158591	6.63867e-234	9.39942e-232
MOCS1	-2.21464	4.30952	1.33739e-232	1.87887e-230
SH3D19	-2.03281	6.24011	2.08371e-232	2.90486e-230
DDR2	-2.73603	6.23061	2.25582e-232	3.12078e-230
FXYD1	-3.61039	0.259078	7.32037e-232	1.00505e-229
DHRS7C	-7.70138	-2.38256	6.15722e-231	8.39003e-229
TCAP	-4.90955	3.06639	5.81441e-230	7.80552e-228
CD300LG	-5.05578	3.34619	7.09137e-230	9.44978e-228
RBP4	-4.93103	4.91421	1.33746e-229	1.76926e-227
PFKFB1	-3.62807	1.58844	3.31284e-229	4.35063e-227
KCNA7	-4.95534	-2.05098	2.96921e-228	3.87129e-226
OXTR	-4.10735	5.02928	8.16322e-228	1.05673e-225
MYZAP	-3.23728	2.2946	1.11257e-227	1.43001e-225
ANGPT4	-3.50037	-0.351624	7.00786e-227	8.94391e-225
HBA2	-4.48576	2.39341	7.14137e-227	9.05056e-225
ALPK3	-2.66806	3.6881	6.45093e-226	8.11876e-224
COX6A2	-6.43249	0.390946	4.79209e-225	5.98945e-223
ACTN2	-6.14218	4.25672	5.07671e-225	6.30173e-223
G0S2	-4.13662	5.03249	1.01786e-221	1.25488e-219
MAP1LC3C	-3.77835	0.093517	1.5854e-221	1.94137e-219
PCOLCE2	-4.65719	4.09216	3.834e-221	4.66333e-219
LEPR	-2.92162	4.18835	5.30406e-220	6.40836e-218
CAPN3	-3.20012	0.278403	1.01864e-219	1.22257e-217
TIMP4	-4.5569	3.74257	1.79463e-218	2.13974e-216
CD36	-4.22186	7.76846	5.23282e-218	6.15808e-216
SCN4A	-3.6849	2.09652	7.27646e-218	8.50783e-216
PDK4	-3.68982	6.63056	1.08294e-216	1.25809e-214
DPT	-3.54069	6.18989	3.15965e-216	3.64729e-214
SPX	-5.17902	2.1997	5.0217e-216	5.76001e-214
STARD9	-2.23987	3.44983	1.21833e-215	1.38866e-213
TNNT3	-5.38933	3.46107	1.39742e-215	1.58284e-213
NMUR1	-3.48642	0.280293	4.23723e-215	4.76965e-213
PLXNA4	-3.38455	4.2128	4.29859e-214	4.80885e-212
ANKRD53	-2.73921	0.206402	4.48333e-214	4.98475e-212
MYOM3	-3.28729	1.52008	9.85731e-214	1.08929e-211
MCAM	-2.22497	7.22272	1.33273e-213	1.46382e-211
CDO1	-3.68095	3.1348	1.15844e-211	1.26473e-209
AMPD1	-4.68099	0.771859	1.61288e-211	1.75031e-209
SLC7A10	-4.79186	1.58577	7.38883e-211	7.9707e-209
ACSL1	-2.86924	7.4637	1.03243e-210	1.10715e-208
ABCA8	-3.94909	4.10417	2.89651e-210	3.08785e-208
CD34	-2.10549	6.46372	3.39437e-209	3.59744e-207
BHMT2	-3.2356	2.64397	3.42216e-209	3.60581e-207
EBF3	-2.81435	2.67375	8.75585e-209	9.17238e-207
IDI2	-5.61978	-2.96773	5.70008e-208	5.93693e-206
LRRC39	-2.7903	0.54355	1.15691e-207	1.1981e-205
SLC17A7	-3.03564	0.425322	8.09982e-207	8.34051e-205
NKAPL	-2.72513	-0.86994	6.25683e-206	6.40636e-204
SEMA3G	-2.90221	5.27999	1.46818e-205	1.49482e-203
LRRN4CL	-3.34226	2.00405	3.20804e-205	3.24801e-203
C1QTNF9	-3.65177	-1.45888	5.31692e-205	5.35325e-203
2021-03-01	-2.03495	4.3783	7.9189e-204	7.92896e-202
GPIHBP1	-3.55468	2.7731	1.59776e-203	1.591e-201
KLF15	-3.4382	1.99619	1.78947e-203	1.77217e-201
GHR	-3.18029	4.98782	3.23234e-203	3.18368e-201
GYS2	-4.93478	-1.20246	1.64118e-202	1.60773e-200
CIDEC	-5.36205	5.16968	4.41659e-202	4.30332e-200
ABCA10	-3.38528	1.85486	1.24343e-200	1.20507e-198
CCDC3	-2.78847	4.88937	1.79354e-199	1.72895e-197
TGFBR2	-2.23522	7.0917	2.32174e-199	2.22629e-197
FABP4	-4.94552	7.65734	2.97559e-199	2.83825e-197
GALNT15	-3.25199	4.2562	5.95553e-199	5.6509e-197
CA4	-5.33043	1.41602	9.49117e-198	8.95878e-196
DEFB132	-4.94087	1.01809	1.18814e-195	1.11568e-193
MYL2	-8.17056	4.20746	2.64805e-195	2.47374e-193
LDB2	-2.12795	4.24325	4.88062e-195	4.53598e-193
TMEM132C	-4.78678	2.83683	2.54004e-193	2.34863e-191
ATP1A2	-4.59792	3.90085	1.52828e-192	1.40594e-190
SGK2	-3.28761	1.35077	3.4033e-191	3.11505e-189
FLNC	-3.23843	4.60149	4.61102e-191	4.17827e-189
LGALS12	-4.5937	3.0479	5.71455e-191	5.15247e-189
PDZD2	-2.74004	5.14568	9.85537e-191	8.84202e-189
MYMX	-3.52382	-0.268855	7.25922e-190	6.48073e-188
LMOD1	-2.66211	5.15401	2.48943e-187	2.21156e-185
ATOH8	-3.33299	2.22416	5.259e-187	4.64921e-185
HHATL	-5.3357	-0.638851	1.27088e-184	1.11806e-182
HJV	-6.58095	-0.62403	2.41784e-183	2.10666e-181
NNAT	-3.6855	1.91478	1.17414e-182	1.01813e-180
DOCK11	-2.42026	4.7255	2.85998e-182	2.46816e-180
TRIM63	-4.3131	-0.424835	5.12466e-182	4.40162e-180
DGAT2	-3.39255	6.03988	1.75698e-181	1.50197e-179
CPED1	-2.94271	4.22211	8.32997e-181	7.08752e-179
ADH1B	-5.17095	7.30608	2.07048e-180	1.75342e-178
ADRB2	-2.83209	2.0404	2.60841e-180	2.19871e-178
ANGPTL1	-3.20747	2.41904	9.5226e-180	7.98973e-178
CLMP	-2.46413	5.47447	9.92515e-180	8.2891e-178
CES1	-3.85197	4.67216	2.65944e-179	2.21087e-177
AKAP12	-2.74307	5.69036	2.8466e-179	2.35566e-177
GNG11	-2.12766	5.00703	5.13353e-179	4.22886e-177
LMOD2	-6.97335	1.93341	1.85106e-178	1.51795e-176
ECM2	-2.64585	5.04424	2.12661e-178	1.73606e-176
ANGPTL5	-4.18579	-1.54643	2.99199e-178	2.43157e-176
DST	-2.3931	8.0476	2.52425e-177	2.04228e-175
GNAI1	-2.49775	4.26539	4.12204e-177	3.32017e-175
CASQ2	-3.48685	1.77399	2.11012e-176	1.69211e-174
SPRY2	-2.43898	4.08908	3.4558e-176	2.759e-174
SYNPO	-2.01094	6.67496	5.08009e-176	4.03801e-174
FITM1	-3.14544	-0.650739	8.86107e-175	6.98214e-173
SMTNL1	-3.59325	0.23228	1.91072e-174	1.49904e-172
CACNA1S	-6.9628	0.976362	1.95902e-174	1.53032e-172
ANGPTL8	-4.04792	-0.869696	1.76273e-173	1.37107e-171
MLXIPL	-3.58796	2.52655	2.88402e-173	2.23363e-171
FAM180B	-4.07946	-0.774096	8.40153e-173	6.47919e-171
ABCA6	-2.77318	3.18829	1.27985e-172	9.82828e-171
MRAP	-4.58294	0.330979	2.30689e-172	1.76404e-170
FSD2	-4.13645	-1.24798	3.41249e-172	2.59851e-170
PLAC9	-3.12153	3.07373	4.22085e-172	3.2006e-170
ADIPOQ	-5.28573	6.90453	8.9168e-172	6.73329e-170
XIRP1	-4.64329	2.8135	2.53479e-171	1.90614e-169
DMD	-3.04962	4.75984	1.76174e-170	1.31934e-168
CIDEA	-5.10515	3.35541	4.67025e-170	3.48309e-168
CDH20	-3.4346	-1.13221	1.62095e-168	1.19417e-166
YIPF7	-3.9619	-3.06251	6.93051e-168	5.08508e-166
DIPK2B	-2.03479	4.68162	1.26597e-167	9.25127e-166
TYRO3	-2.22495	3.9855	1.57706e-167	1.14784e-165
TMEM220	-2.19453	2.11753	1.94282e-167	1.40839e-165
C14orf180	-5.23533	1.66613	1.7388e-166	1.25049e-164
CNN1	-3.10938	5.2014	2.22682e-165	1.59513e-163
DWORF	-7.90214	-0.318602	8.35132e-165	5.9587e-163
TXNIP	-2.06273	9.51242	1.99751e-164	1.41964e-162
MME	-3.27353	5.74243	6.72361e-164	4.75984e-162
TNMD	-4.40712	1.03356	1.01319e-163	7.14476e-162
PRRT4	-3.71241	0.829284	3.32158e-163	2.33322e-161
MAMDC2	-3.04536	3.2359	4.50531e-162	3.14037e-160
DTX1	-2.50667	3.02561	8.23371e-162	5.71722e-160
MUSTN1	-3.71564	-2.90156	1.52998e-161	1.05429e-159
LIFR	-2.52308	5.65982	1.86919e-161	1.28316e-159
TRARG1	-5.15666	5.12328	3.36782e-161	2.30321e-159
CORO2B	-2.38562	2.30296	3.4593e-161	2.35687e-159
LHFPL6	-2.02322	5.51974	1.3822e-160	9.34689e-159
F10	-2.59927	1.5976	2.81732e-160	1.89105e-158
ANKRD2	-3.70445	-0.60588	3.03329e-160	2.0285e-158
LGI4	-2.43628	1.99085	3.27087e-160	2.17934e-158
GPLD1	-2.76496	0.972207	5.57948e-160	3.70392e-158
CAVIN4	-3.2118	0.107495	1.21038e-158	8.00574e-157
GOLGA8M	-2.91262	-2.65356	3.43731e-158	2.25704e-156
GNG2	-2.09577	4.48621	6.37713e-158	4.1723e-156
PPP1R1A	-3.94736	4.71472	1.30991e-157	8.53938e-156
PLSCR4	-2.07955	4.69212	1.41159e-157	9.16927e-156
MB	-3.2966	5.7419	3.824e-156	2.44885e-154
TRHDE	-4.13473	0.131038	8.31469e-156	5.30588e-154
ATP1B4	-6.08723	-2.26288	1.12695e-155	7.16619e-154
TBX15	-2.34881	3.19381	1.36019e-155	8.61915e-154
KLF4	-2.49426	5.38706	8.76374e-155	5.49569e-153
PCK1	-4.98582	3.43824	3.17055e-154	1.97456e-152
VWF	-2.10415	7.85314	3.55887e-154	2.20882e-152
RBMS3	-2.21698	4.26074	5.37333e-154	3.32358e-152
ENPP2	-2.70325	5.56003	1.40275e-153	8.61765e-152
FAM228A	-2.80675	-1.92928	1.72562e-153	1.05653e-151
SRPX	-2.50139	4.53877	4.54362e-153	2.77253e-151
CEBPA	-2.28909	4.49657	7.25753e-153	4.4137e-151
ABCC9	-2.41113	4.01089	1.27797e-152	7.74605e-151
KLHL29	-2.55116	2.73446	3.41269e-152	2.06161e-150
ALAS2	-3.51083	-2.45686	4.62946e-152	2.78737e-150
SLIT3	-2.41615	6.1609	6.06603e-152	3.64022e-150
INSYN2B	-3.97621	0.605366	1.45009e-151	8.67327e-150
PKHD1L1	-3.58788	0.0841851	2.80513e-151	1.67228e-149
SCN4B	-2.5884	3.64296	3.76068e-151	2.23458e-149
CABP1	-2.28542	-0.407135	5.38347e-150	3.178e-148
IGSF10	-3.19257	3.01893	9.11378e-150	5.36263e-148
ESR2	-2.228	-0.319105	1.20096e-149	7.04368e-148
NAT8L	-3.27634	4.17764	1.31231e-149	7.67193e-148
ALDH2	-2.34042	7.0079	4.29877e-149	2.50504e-147
MYH11	-3.23973	6.95788	1.07157e-148	6.22436e-147
SLC35G2	-2.0388	1.97125	1.53183e-148	8.86944e-147
CPA1	-4.16135	-1.52368	1.976e-148	1.14048e-146
COL6A6	-3.30714	2.29835	1.63294e-147	9.3651e-146
ANXA1	-2.30355	7.64731	5.1249e-147	2.92992e-145
MMP11	6.28291	8.24431	6.69029e-147	3.81283e-145
SHE	-2.10035	3.43487	1.48296e-146	8.42497e-145
KLHL40	-7.30276	-1.02827	4.51679e-146	2.55009e-144
DES	-4.99104	4.92788	2.02885e-145	1.14189e-143
MLIP	-3.81587	-0.132316	3.86861e-145	2.17062e-143
PRKAR2B	-2.51755	6.3145	5.85267e-145	3.2737e-143
COL10A1	7.14675	7.23499	6.57724e-145	3.66767e-143
MYH7	-7.98493	5.65067	8.31496e-145	4.62245e-143
SCTR	-3.16326	-2.09199	2.26936e-144	1.25008e-142
MASP1	-3.69558	0.505793	4.22042e-144	2.31778e-142
NEK2	4.29784	4.71044	1.01076e-143	5.51745e-142
FREM1	-3.04349	2.56126	3.30383e-142	1.79268e-140
PREX2	-2.37512	3.62164	9.93817e-142	5.3764e-140
SPTB	-2.81822	1.61189	1.02556e-141	5.5316e-140
PALM2-AKAP2	-2.90718	-0.160014	4.84968e-140	2.58502e-138
LILRB5	-2.81879	2.37252	2.32141e-139	1.23375e-137
SMYD1	-5.00015	2.05139	7.48014e-139	3.96382e-137
CAMK2A	-3.1418	0.0989136	8.50407e-139	4.49327e-137
PDLIM3	-2.46371	5.61428	2.67939e-138	1.41159e-136
TMEM100	-3.43004	2.12236	3.28107e-138	1.71858e-136
SGCA	-3.26415	0.270887	4.40537e-138	2.30082e-136
HRC	-2.8661	1.11806	5.12445e-138	2.66869e-136
CCDC141	-2.80846	-0.371144	6.57357e-138	3.40379e-136
MRAS	-2.26051	5.61878	7.79625e-138	4.0254e-136
TMEM246	-2.22051	1.7337	2.05207e-137	1.05056e-135
MAOA	-3.33351	5.58636	3.09649e-137	1.58078e-135
JAM2	-2.03436	4.39765	3.79453e-137	1.92628e-135
TSHZ2	-2.4888	4.48893	6.65284e-137	3.36786e-135
MAB21L1	-2.78531	0.945753	8.85541e-136	4.45796e-134
ANK2	-2.37672	4.25233	2.49312e-135	1.24814e-133
GIPC2	-2.57281	1.3787	2.55897e-135	1.27758e-133
EBF2	-2.33519	2.38055	2.75572e-135	1.37203e-133
ASB5	-6.34482	-0.400354	4.51589e-134	2.23611e-132
FMO2	-3.25505	5.14854	5.82506e-134	2.8765e-132
DENND2A	-2.20378	2.70332	1.12632e-133	5.54683e-132
STX11	-2.182	2.26173	1.20932e-133	5.93945e-132
PEAR1	-2.03714	3.25958	2.05997e-133	1.009e-131
HIF3A	-3.70756	1.31633	3.38724e-133	1.65463e-131
SYNPO2	-2.60533	6.1653	5.55657e-133	2.69978e-131
CMYA5	-2.85924	5.71737	1.06685e-132	5.16021e-131
GLP2R	-3.74699	-0.779034	1.06775e-132	5.16021e-131
MEOX2	-2.82352	2.73286	2.15304e-132	1.03775e-130
ALDH1A1	-2.50553	5.0805	3.88225e-132	1.86133e-130
PID1	-2.47478	2.96195	6.14415e-131	2.938e-129
MGLL	-2.27067	6.82398	1.18779e-130	5.66482e-129
CCL14	-3.26622	1.65166	1.47862e-130	7.03336e-129
ANGPT1	-2.81034	2.84749	3.63037e-130	1.72233e-128
CCDC36	-2.13258	-0.210214	2.45171e-129	1.15709e-127
LRRTM2	-2.52542	-0.305227	8.62413e-129	4.03863e-127
TSLP	-3.19699	-0.239802	1.46556e-128	6.82786e-127
CLIC5	-2.49183	3.26313	2.56607e-128	1.19243e-126
ALDH1A2	-2.84852	2.07075	6.2793e-128	2.90306e-126
PRG4	-3.64694	3.59098	6.33929e-128	2.92333e-126
MSS51	-2.16005	1.11229	9.35875e-128	4.30479e-126
HSPA12A	-2.00404	3.9067	1.66273e-127	7.60949e-126
GNAL	-2.07994	2.89309	1.71462e-127	7.82722e-126
CACHD1	-2.11495	4.22836	2.27089e-126	1.02888e-124
CXCL2	-3.36	2.21115	2.44703e-126	1.10592e-124
AKR1C1	-3.54245	4.19768	2.53628e-126	1.14341e-124
SAMD5	-2.96891	3.04554	2.65589e-126	1.19436e-124
FHL5	-2.61909	1.31775	6.46238e-126	2.87758e-124
CETP	-2.30222	1.1122	8.26052e-126	3.66925e-124
VGLL2	-5.82204	-2.27635	3.42562e-125	1.51791e-123
S1PR1	-2.03006	4.90963	1.74592e-124	7.7174e-123
AKAP6	-2.33495	2.31095	3.10553e-124	1.36606e-122
HSPB2	-2.52718	0.632718	3.88983e-124	1.70691e-122
KY	-3.35773	-0.623485	1.38765e-123	6.07447e-122
NT5C1A	-4.24143	-3.37417	2.4154e-123	1.0548e-121
SOX17	-2.20611	2.21372	2.60792e-123	1.13614e-121
BMX	-2.6247	0.888291	4.80448e-123	2.08805e-121
FAM13C	-2.25384	1.6296	6.12183e-123	2.65421e-121
TSPAN7	-2.4343	3.82195	6.18796e-123	2.67648e-121
APOLD1	-2.13033	5.45638	1.44041e-122	6.21537e-121
DEPP1	-2.28767	6.68299	1.84151e-122	7.92723e-121
MYH1	-4.29396	1.48569	2.22676e-122	9.56293e-121
GPRASP1	-2.05757	3.10747	3.25251e-122	1.39351e-120
MICU3	-2.1939	1.26711	4.9853e-122	2.13086e-120
IL17D	-2.03163	0.867369	5.14327e-122	2.19321e-120
COX7A1	-2.5454	3.39098	5.40195e-122	2.29811e-120
AVPR2	-2.78157	0.661581	7.01257e-122	2.96937e-120
CCDC178	-2.95051	-0.136937	9.01293e-122	3.80749e-120
KIF4A	3.83849	4.79289	9.6307e-122	4.059e-120
SMCO1	-5.14078	-1.43883	1.01179e-121	4.25446e-120
PQLC2L	-2.89518	0.833545	1.20748e-121	5.06556e-120
RYR1	-3.24112	3.90189	3.80184e-121	1.59124e-119
HLF	-2.87042	3.67488	9.73505e-121	4.06517e-119
AQP1	-2.08859	7.38524	1.79226e-120	7.46694e-119
SLC29A4	-2.58906	3.48375	4.55061e-120	1.89153e-118
PCLAF	3.36492	4.29411	5.78445e-120	2.39889e-118
PKMYT1	3.97127	4.3186	6.02543e-120	2.49312e-118
RNF150	-2.67556	4.20523	1.49162e-119	6.15777e-118
FAM149A	-2.13863	2.05625	3.81265e-119	1.56682e-117
SEL1L2	-3.73965	-2.52583	3.83191e-119	1.57117e-117
SPC25	2.88623	2.89334	8.53384e-119	3.47548e-117
SLC25A34	-2.16191	0.321539	2.87572e-118	1.16853e-116
HSD17B6	3.03738	2.4309	3.24682e-118	1.31638e-116
TRPM3	-2.79612	-1.43129	4.48307e-118	1.8095e-116
PRRG3	-2.97219	0.816671	1.82889e-117	7.36557e-116
DUPD1	-4.71499	-3.41375	2.79135e-117	1.12168e-115
HBA1	-4.11265	-2.39415	2.81485e-117	1.12862e-115
MYADML2	-3.0385	-1.66822	3.33782e-117	1.33535e-115
KL	-2.43599	1.4806	4.63919e-117	1.8519e-115
STAB2	-2.89557	0.271978	5.16177e-117	2.05597e-115
SLC22A12	-4.86662	-3.06722	7.21397e-117	2.86081e-115
CDKN1C	-2.09242	4.15116	9.54848e-117	3.77832e-115
ITPRIPL1	-2.34636	1.66366	1.02102e-116	4.03137e-115
ADCYAP1R1	-2.72374	1.80796	1.10496e-116	4.3533e-115
SFTPB	-4.66527	1.19552	1.71631e-116	6.71807e-115
ASF1B	3.0955	4.76897	1.81332e-116	7.08249e-115
ADH4	-3.83708	-1.8746	8.78966e-116	3.4257e-114
ANGPTL7	-4.29114	0.317858	9.94532e-116	3.86779e-114
NRN1	-2.24431	4.13686	1.59944e-115	6.20701e-114
MMRN1	-3.12898	3.34491	2.30981e-115	8.94461e-114
EDNRB	-2.16039	3.84715	3.7639e-115	1.45444e-113
ABCB5	-3.49078	-0.136036	5.25331e-115	2.02135e-113
FFAR4	-2.08636	0.964621	5.90524e-115	2.26739e-113
RYR3	-2.40414	1.4277	7.20088e-115	2.75902e-113
FAM89A	-2.50574	3.21477	7.61327e-115	2.91087e-113
SYNM	-3.04914	6.62464	3.65637e-114	1.38919e-112
LRRC38	-3.82238	-2.86873	1.43115e-113	5.42608e-112
AOC2	-2.37501	0.519288	1.68466e-113	6.37393e-112
FAM162B	-2.12663	-0.166687	2.31474e-113	8.73958e-112
FGF1	-2.07958	4.16486	3.64189e-113	1.37218e-111
TCEAL7	-2.09402	1.16884	4.34924e-113	1.6353e-111
B3GALT1	-3.17518	-0.543989	6.12557e-113	2.29842e-111
MYLK	-2.13303	7.34845	1.2074e-112	4.51171e-111
DMRT2	-2.86009	0.320623	1.27733e-112	4.76319e-111
PFKFB3	-2.03639	7.31517	1.48395e-112	5.5223e-111
RPL3L	-3.91423	0.929039	7.04368e-112	2.61048e-110
CDC25C	3.38913	2.61102	1.02782e-111	3.80147e-110
APCDD1	-2.18694	4.85523	1.93357e-111	7.13689e-110
C4orf54	-5.12282	-0.263195	2.55304e-111	9.40422e-110
UBE2T	3.28523	4.57318	3.82077e-111	1.40454e-109
ADAM33	-2.71074	2.84304	7.3941e-111	2.70168e-109
COL25A1	-2.76656	0.225885	9.77386e-111	3.55686e-109
WASF3	-2.1921	3.78881	1.15625e-110	4.19935e-109
CLDN5	-2.58977	3.98105	1.77798e-110	6.44447e-109
IQGAP3	3.69953	5.30742	2.63557e-110	9.53382e-109
PER1	-2.09662	5.67076	2.7993e-110	1.01059e-108
PDE11A	-2.5824	1.69921	3.77547e-110	1.3576e-108
TMEM255A	-2.19164	1.8311	7.31626e-110	2.6256e-108
KIT	-2.9264	5.89077	1.08599e-109	3.87431e-108
CHL1	-2.95218	3.78999	1.21438e-109	4.32382e-108
SLC36A2	-4.27727	-2.25784	1.87586e-109	6.66592e-108
ADGRD1	-2.56952	2.29673	2.39079e-109	8.44607e-108
TMOD1	-2.82167	1.905	4.57754e-109	1.60462e-107
SLC22A3	-2.89995	1.5687	4.68868e-109	1.64041e-107
INMT	-2.51861	2.53196	5.47763e-109	1.91274e-107
FOSB	-3.34236	6.80856	5.78443e-109	2.01598e-107
CFD	-3.10697	5.79451	9.10725e-109	3.16189e-107
RXRG	-3.08653	-0.598988	9.84263e-109	3.40416e-107
IGF1	-2.58432	2.054	1.61408e-108	5.5612e-107
NUSAP1	3.07724	5.50516	4.0191e-108	1.37172e-106
CD209	-2.64779	2.52125	6.05353e-108	2.06218e-106
EGR1	-2.58774	8.47913	1.05772e-107	3.59644e-106
MATN2	-2.554	5.60356	1.16549e-107	3.95547e-106
PAFAH1B3	2.52739	5.98732	3.33011e-107	1.12807e-105
TWIST2	-2.32747	2.46327	3.38607e-107	1.14488e-105
SMPX	-5.55618	-0.297585	4.27923e-107	1.44418e-105
PDE1C	-2.75327	2.64704	6.36378e-107	2.1437e-105
TPX2	3.56772	6.30361	1.12144e-106	3.76369e-105
CDK1	3.20981	5.53339	1.39608e-105	4.65953e-104
UHRF1	3.31595	4.46252	2.15751e-105	7.14819e-104
TMEM252	-3.11075	-2.45732	2.36067e-105	7.80703e-104
CCNB1	2.623	5.7088	5.82737e-105	1.92017e-103
CPM	-2.09973	5.36497	8.0476e-105	2.64695e-103
NDRG2	-2.1939	6.88736	1.08869e-104	3.57432e-103
APOB	-4.32739	1.23931	1.28249e-104	4.19543e-103
MEDAG	-2.37433	3.52582	1.43688e-104	4.692e-103
CKS2	2.72834	5.07666	2.43671e-104	7.94254e-103
C10orf71	-7.55107	0.720751	3.18964e-104	1.03595e-102
PGM5	-2.50732	3.42174	4.02768e-104	1.30579e-102
NUF2	3.814	4.1565	1.05195e-103	3.39832e-102
HAS3	-2.76862	3.30721	4.24821e-103	1.36507e-101
XPNPEP2	-2.87586	0.896246	4.44485e-103	1.42573e-101
HOXA4	-2.27935	0.240111	5.6542e-103	1.81044e-101
DTL	3.11406	4.93853	5.99921e-103	1.91753e-101
PLPP4	5.03312	3.00703	1.09911e-102	3.50074e-101
PLN	-2.51432	2.62998	1.13669e-102	3.61408e-101
HJURP	3.51427	3.95284	2.2891e-102	7.26539e-101
XIRP2	-7.35654	3.75445	1.77574e-101	5.61635e-100
CREB5	-2.08707	3.12834	1.9978e-101	6.3077e-100
UBE2C	4.20068	5.32346	4.01999e-101	1.26264e-99
CSRP3	-7.32199	1.85568	5.00098e-101	1.56533e-99
POC1A	2.12773	3.68931	2.48454e-100	7.71016e-99
CDKN3	2.96784	3.36354	3.19941e-100	9.89468e-99
UCP3	-2.04572	0.959949	3.84715e-100	1.18777e-98
NMRK2	-5.17569	-1.92517	4.53862e-100	1.39887e-98
FNDC5	-2.44095	1.49828	4.67535e-100	1.43856e-98
HMMR	3.078	3.9432	1.19238e-99	3.66263e-98
CKAP2L	3.34637	3.62148	1.46042e-99	4.47082e-98
DNASE1L3	-2.74847	0.94326	2.18504e-99	6.65539e-98
PI16	-3.69194	4.21725	6.267e-99	1.90565e-97
KCNA2	-3.08362	-1.72477	7.30227e-99	2.21673e-97
ZWINT	2.5967	5.41823	1.50668e-98	4.55854e-97
TROAP	3.56983	3.87431	1.51232e-98	4.56795e-97
ZFP36	-2.19116	7.66368	1.67345e-98	5.04625e-97
C8orf88	-2.06149	-0.226895	1.96439e-98	5.91372e-97
PAK3	-2.58709	1.98311	2.73455e-98	8.19143e-97
INHBA	3.42535	6.262	3.97765e-98	1.18955e-96
SAA2-SAA4	-3.80332	2.02832	4.67467e-98	1.3957e-96
CSRNP3	-2.38491	2.07355	4.94241e-98	1.47079e-96
ERICH4	-2.69468	-3.61342	7.24933e-98	2.15376e-96
CEP55	3.46574	4.58199	7.65729e-98	2.27125e-96
PBK	3.50064	3.88134	7.80791e-98	2.31214e-96
TRIM59	2.06211	3.75788	1.21258e-97	3.58491e-96
ADAMTS1	-2.22527	6.14917	1.43558e-97	4.2373e-96
SYN2	-2.81159	2.04561	1.51611e-97	4.46773e-96
ASB15	-4.42717	-1.44786	1.52488e-97	4.48626e-96
KCNMB1	-2.37635	3.37155	1.62704e-97	4.77908e-96
ADHFE1	-2.00987	2.61198	2.10494e-97	6.17279e-96
KIF20A	3.37341	4.90444	3.37283e-97	9.85901e-96
SCN9A	-2.29571	0.561987	3.65642e-97	1.06707e-95
NR3C2	-2.11619	3.30037	6.65353e-97	1.9355e-95
BUB1	3.31132	4.76602	6.71806e-97	1.95114e-95
TEDC2	2.85507	2.96445	7.31847e-97	2.12212e-95
CENPF	3.28079	6.8471	1.11726e-96	3.22937e-95
UTS2B	-2.32212	-1.99808	1.17787e-96	3.39912e-95
RHOXF1	-2.61239	-2.16021	1.57322e-96	4.52562e-95
PLK1	3.41431	4.96	3.22025e-96	9.23428e-95
KIFC1	3.15382	5.1671	8.10574e-96	2.30613e-94
ITM2A	-2.20833	4.83961	9.97674e-96	2.82955e-94
PTTG1	3.268	4.60638	1.44562e-95	4.08084e-94
FGF2	-2.71089	3.97697	2.04378e-95	5.75146e-94
TECRL	-7.70021	-2.46725	4.39745e-95	1.22986e-93
HCAR3	-2.24626	-1.03769	4.65627e-95	1.30024e-93
ITLN1	-4.11106	-2.36829	5.97557e-95	1.66352e-93
ISM1	-2.19171	3.8348	6.36283e-95	1.76861e-93
KLHL30	-2.84582	0.154136	6.62189e-95	1.8378e-93
HSPB2-C11orf52	-2.99872	-4.21439	7.61601e-95	2.11047e-93
CDH23	-2.04124	3.06267	8.47875e-95	2.34596e-93
SPC24	3.14136	3.53663	1.09514e-94	3.02549e-93
WISP1	3.47583	4.28177	1.31024e-94	3.61423e-93
DLGAP5	3.32123	4.1693	1.53204e-94	4.21962e-93
COL11A1	6.18333	7.71014	2.08801e-94	5.73347e-93
NOS1	-3.64611	-0.558304	5.08181e-94	1.3912e-92
SAA1	-3.40057	6.56061	5.12806e-94	1.40175e-92
ADH1C	-3.43005	1.62676	1.11968e-93	3.04226e-92
SLCO1C1	-2.09036	-1.02813	1.52466e-93	4.13027e-92
LRRC3B	-3.53732	-1.67193	1.70538e-93	4.61292e-92
ASB12	-2.83594	-2.00817	2.41418e-93	6.51074e-92
PYCR1	2.348	6.7163	2.52644e-93	6.79326e-92
DUSP26	-3.53343	-0.230397	3.9402e-93	1.05478e-91
BUB1B	2.97381	4.3502	4.33959e-93	1.15998e-91
NEIL3	3.41414	1.83942	4.5512e-93	1.21475e-91
RSPO3	-2.39558	2.45865	4.94254e-93	1.31726e-91
CAPN11	-2.35301	1.01438	5.17215e-93	1.37643e-91
KLHL13	-2.60126	3.59989	8.75789e-93	2.32046e-91
NUAK2	2.28918	3.52654	1.01891e-92	2.69572e-91
P2RY12	-2.45543	0.862239	1.60954e-92	4.23978e-91
DUSP27	-3.10134	-0.137274	2.15757e-92	5.66691e-91
TRIM54	-3.71174	-0.418748	4.98033e-92	1.30243e-90
ASB10	-6.16815	-3.19027	5.34947e-92	1.39695e-90
AURKA	3.13157	4.70485	6.0035e-92	1.561e-90
MELK	3.63297	4.39027	1.66967e-91	4.32276e-90
KIF18B	3.55965	3.62092	3.40659e-91	8.80707e-90
LMNB1	2.47033	5.96697	3.98751e-91	1.02942e-89
PPP1R3A	-8.21252	-0.221195	5.43467e-91	1.39904e-89
KIF23	2.68808	4.82931	6.28534e-91	1.61573e-89
BICDL1	2.72122	4.62944	8.231e-91	2.10991e-89
KIF11	2.55007	5.31633	8.88829e-91	2.27518e-89
PAQR4	2.57746	5.12624	2.42136e-90	6.18059e-89
RBP7	-2.19288	3.92321	3.17947e-90	8.0934e-89
URAD	-4.10239	-3.6373	3.17966e-90	8.0934e-89
RRM2	3.42239	5.79732	3.4176e-90	8.68685e-89
GABRD	3.19493	1.95588	4.44378e-90	1.12794e-88
CLDN11	-2.38983	3.51646	5.58489e-90	1.41559e-88
TK1	3.10391	6.11393	7.81553e-90	1.97547e-88
MFAP4	-2.45335	6.26077	8.92818e-90	2.25356e-88
ERCC6L	2.86104	2.81474	1.24001e-89	3.12554e-88
HOXA5	-2.36322	2.1571	1.42962e-89	3.59848e-88
SGO1	3.2945	2.6556	1.79148e-89	4.50304e-88
VIT	-2.83374	2.56388	2.23881e-89	5.61965e-88
MEOX1	-2.69303	2.95419	3.1836e-89	7.98014e-88
AKR1C3	-2.39123	4.6471	3.8799e-89	9.68533e-88
EXO1	3.45739	3.86532	4.16896e-89	1.03926e-87
SKA3	3.12992	3.39253	4.24988e-89	1.05797e-87
STAC3	-2.02807	2.46279	4.52169e-89	1.1241e-87
ASPM	3.55721	5.02803	6.98399e-89	1.73148e-87
CDCA8	3.0406	4.5546	7.10766e-89	1.75973e-87
KIF2C	3.32394	4.82411	7.86863e-89	1.94547e-87
NWD2	-3.78983	-0.684119	1.85119e-88	4.55831e-87
GPRIN1	2.90092	3.37475	2.85005e-88	7.00833e-87
KNL1	2.83828	3.88071	3.36671e-88	8.25642e-87
NDC80	3.22213	4.03118	3.58933e-88	8.77861e-87
NCAPG	3.09588	4.2764	4.9538e-88	1.20994e-86
SKA1	3.42273	3.08043	4.99591e-88	1.21859e-86
GINS1	2.56138	4.29545	9.02818e-88	2.1874e-86
TMC2	-2.41391	-1.51749	1.12501e-87	2.71848e-86
TACC3	2.33591	5.59705	1.77948e-87	4.29421e-86
MRGPRF	-2.00953	2.803	2.23031e-87	5.36786e-86
CDCA5	3.10264	4.86503	2.54931e-87	6.12748e-86
CX3CL1	-2.36595	6.59458	2.76212e-87	6.63019e-86
PRC1	2.67897	5.82397	7.46435e-87	1.77761e-85
CCNB2	3.07303	4.64631	8.40116e-87	1.99809e-85
SCN3A	-2.7778	0.626372	1.28675e-86	3.05634e-85
ZBTB16	-3.17559	2.61253	2.12033e-86	5.02968e-85
ANLN	3.39676	5.52195	2.43265e-86	5.763e-85
SCN2B	-2.86305	0.672324	3.51822e-86	8.32386e-85
RAD51	2.59706	3.33549	6.19932e-86	1.4648e-84
RMI2	2.70137	4.11303	6.57272e-86	1.55101e-84
FAM110D	-2.0497	1.47298	8.36093e-86	1.96786e-84
HPSE2	-3.23653	0.888808	1.51199e-85	3.54946e-84
EZH2	2.33403	4.73109	2.25857e-85	5.29522e-84
MYOM2	-3.46231	3.12798	2.65664e-85	6.21242e-84
USP44	-2.21087	-0.562169	3.05332e-85	7.13085e-84
TGFBR3	-2.42408	6.21367	3.92781e-85	9.14958e-84
GLRA4	-3.21798	-2.42442	4.03464e-85	9.38637e-84
GTSE1	3.02864	3.6841	6.74567e-85	1.56132e-83
CDCA3	3.08902	3.99538	9.26788e-85	2.14237e-83
CNTNAP3B	-2.70404	-0.0232838	1.01102e-84	2.33232e-83
RBFOX1	-4.08684	-1.71018	1.0475e-84	2.41218e-83
SPAG5	2.82307	5.20229	1.16398e-84	2.67702e-83
IL33	-2.62703	4.14885	2.37648e-84	5.43799e-83
ABCB1	-2.02655	2.57431	5.75137e-84	1.31109e-82
DEPDC1B	2.9966	2.69091	6.15959e-84	1.40239e-82
FOS	-2.50187	8.44267	7.54732e-84	1.71619e-82
CLDN19	-3.52068	0.525067	1.62248e-83	3.67093e-82
OIP5	2.454	1.71596	1.85506e-83	4.19193e-82
MMP28	-2.02558	2.48852	2.73351e-83	6.14633e-82
NCAPH	2.80841	4.0188	5.16372e-83	1.15533e-81
KIF14	3.54085	3.6411	5.38113e-83	1.20249e-81
CYP26B1	-2.23684	2.96327	1.09368e-82	2.43198e-81
SCN11A	-2.12778	-0.436501	2.09673e-82	4.63402e-81
CENPM	2.82716	3.19371	2.17477e-82	4.80065e-81
GPR17	-2.51628	-0.844259	7.22349e-82	1.58873e-80
GPR182	-2.29358	-1.87375	1.19677e-81	2.62898e-80
FOXM1	3.46305	5.54874	2.17544e-81	4.7558e-80
BIRC5	3.57877	5.61035	3.55397e-81	7.73212e-80
CENPU	2.42024	4.66984	4.22574e-81	9.18263e-80
FAM83D	3.51443	4.26486	4.33734e-81	9.41385e-80
C1QTNF7	-2.59437	1.83353	9.13385e-81	1.97769e-79
CDC20	3.51511	5.34403	1.89646e-80	4.09161e-79
TOP2A	3.51677	7.36241	3.23644e-80	6.95776e-79
CCNA2	2.90139	4.62788	3.80326e-80	8.15699e-79
SLC24A2	4.92299	2.47277	5.29358e-80	1.13265e-78
ACADL	-3.42661	1.12073	5.45812e-80	1.16648e-78
EGR2	-2.09512	4.79577	5.69541e-80	1.21576e-78
ESPL1	2.73532	4.24757	6.59535e-80	1.40621e-78
CTNNA3	-2.58677	-0.30206	7.60391e-80	1.61934e-78
C1QTNF6	2.22644	5.53241	8.52697e-80	1.81378e-78
OVCH2	-3.23757	-0.866962	4.44716e-79	9.39345e-78
AGBL1	-6.2392	-3.26727	7.39863e-79	1.55913e-77
MKI67	3.03805	6.68345	7.63176e-79	1.60639e-77
C2orf88	-2.31484	2.25645	1.01642e-78	2.13448e-77
ODF3L1	-2.15973	-1.23264	1.41031e-78	2.95481e-77
RECQL4	2.79693	4.92021	1.43422e-78	3.00143e-77
ADAMTS14	3.15797	2.77579	2.95438e-78	6.16845e-77
HAGHL	3.48418	3.69334	4.60419e-78	9.58e-77
MTFR2	2.91028	2.04392	5.85834e-78	1.21755e-76
ESCO2	2.72161	2.93275	6.41886e-78	1.33252e-76
JPH2	-2.44968	3.01421	9.57514e-78	1.98547e-76
CMA1	-2.87819	-0.0293219	1.48017e-77	3.06222e-76
AURKB	3.38927	3.79347	2.14171e-77	4.41573e-76
TACR1	-2.60669	2.17358	3.14191e-77	6.4632e-76
CRYAB	-2.84598	6.96679	3.51625e-77	7.22506e-76
SHCBP1	2.6698	3.62298	4.28848e-77	8.80183e-76
GRIA4	-3.35116	1.30124	1.02492e-76	2.0941e-75
FANCI	2.02422	5.59907	1.18148e-76	2.40855e-75
DEPDC1	3.30756	3.79266	3.03575e-76	6.16781e-75
PTGIS	-2.02932	5.03166	3.0706e-76	6.23163e-75
WDR86	-2.06938	2.01816	3.56549e-76	7.21982e-75
CENPA	3.31618	2.9487	5.64755e-76	1.14231e-74
KCNB1	-2.89654	2.7128	5.79187e-76	1.17019e-74
TMEM178A	-2.11862	1.39912	6.65241e-76	1.34256e-74
GJB2	4.31279	5.44475	8.23037e-76	1.65917e-74
UBE2S	2.58094	4.57743	1.09103e-75	2.19697e-74
SERTM1	-3.63571	-2.56934	2.54078e-75	5.08241e-74
ESM1	2.96081	3.42303	3.8963e-75	7.77672e-74
CENPE	2.65615	4.35048	5.09817e-75	1.01421e-73
FAM47E-STBD1	-2.23466	-2.40754	5.36695e-75	1.06651e-73
PPP1R14A	-2.30525	2.37203	7.07304e-75	1.40399e-73
CILP2	3.44816	4.06103	8.05038e-75	1.59625e-73
HSD11B1	-2.50103	2.26537	1.13977e-74	2.25502e-73
CTXN1	2.96707	4.69348	1.24648e-74	2.46079e-73
CTHRC1	2.51382	6.56153	1.3362e-74	2.63218e-73
KCNE1	-2.43366	-1.39255	1.70036e-74	3.34588e-73
GDF10	-3.09321	1.60557	2.68667e-74	5.26955e-73
ASB2	-2.15324	1.32951	3.30738e-74	6.47297e-73
CCL11	4.18739	0.52746	3.4353e-74	6.71608e-73
RDM1	3.09628	0.0712714	3.90028e-74	7.61689e-73
LRRC15	3.9525	7.13319	5.81973e-74	1.13288e-72
SOD3	-2.30722	4.68742	6.4087e-74	1.24619e-72
FAM107A	-2.64968	3.90978	7.45531e-74	1.44815e-72
GRIN2B	-2.97903	-0.377508	8.93558e-74	1.73197e-72
BGN	2.34807	9.57994	1.25647e-73	2.43281e-72
COMP	4.46849	7.0793	1.39411e-73	2.69642e-72
CDC45	2.89616	3.47153	2.90489e-73	5.58274e-72
ANKRD29	-2.15971	2.75938	3.58012e-73	6.86588e-72
IQANK1	2.27185	5.84693	3.66824e-73	7.02742e-72
AL096711.2	-2.13158	-2.30702	3.80341e-73	7.27869e-72
RAD54L	2.80921	2.90806	5.41879e-73	1.03156e-71
DSC1	-2.55782	-0.377003	7.47018e-73	1.41761e-71
IBSP	8.2825	2.69632	1.08417e-72	2.05528e-71
TMTC1	-2.24014	5.20688	1.09231e-72	2.06854e-71
PAPPA2	-2.57931	0.37167	1.51215e-72	2.86062e-71
E2F1	2.62929	4.54963	1.67329e-72	3.15886e-71
KIF15	2.55293	3.63582	2.71103e-72	5.10198e-71
MAD2L1	2.25763	4.65692	2.87779e-72	5.41018e-71
C6	-3.25892	1.87917	3.9052e-72	7.33408e-71
AC007906.2	-2.63862	1.55794	5.06722e-72	9.4869e-71
FOXP2	-2.07704	1.63481	6.14123e-72	1.1474e-70
PKDCC	-2.07763	3.64579	7.02682e-72	1.31016e-70
POLQ	2.6106	3.07915	9.06389e-72	1.68823e-70
PIMREG	3.07557	2.9345	1.06735e-71	1.98599e-70
ABI3BP	-2.18051	5.05702	2.79523e-71	5.15864e-70
JPT1	2.26796	6.91334	2.97458e-71	5.48405e-70
PTH1R	-2.17843	1.55329	4.11625e-71	7.56579e-70
DACT2	-3.0277	-0.0261089	7.35864e-71	1.34572e-69
KPNA2	2.21865	7.30995	9.80189e-71	1.78174e-69
TTK	2.92412	4.03551	1.34846e-70	2.44626e-69
MYH6	-3.80318	-2.352	1.59549e-70	2.88573e-69
MMP13	6.32769	4.97704	2.23645e-70	4.03697e-69
KIF18A	2.50582	3.1539	2.32436e-70	4.19149e-69
CRB2	-2.13443	-0.109852	2.3717e-70	4.27259e-69
UNC5B	2.01084	6.30911	2.65616e-70	4.7803e-69
PAK5	-3.14261	-0.258153	3.19303e-70	5.7351e-69
MYBL2	3.79666	5.87608	5.27264e-70	9.43297e-69
AGMO	-2.35973	-0.578026	8.12824e-70	1.45274e-68
MYL1	-7.90229	3.70454	1.16688e-69	2.08144e-68
TRIP13	2.61357	4.38936	1.3744e-69	2.44679e-68
CNIH2	3.38219	2.32489	1.68951e-69	2.996e-68
KCNE1B	-3.00004	-2.48909	1.77234e-69	3.13979e-68
P2RX6	-2.48108	-0.925859	2.82568e-69	4.99122e-68
IL6	-2.77091	2.14613	3.80117e-69	6.69471e-68
HTR2A	-2.56265	-0.380161	6.32421e-69	1.10631e-67
CLSPN	2.86795	3.02844	6.73477e-69	1.17699e-67
IQSEC3	-2.13242	1.17235	7.81308e-69	1.36413e-67
SMIM10L2A	-2.13928	2.18125	1.06654e-68	1.85855e-67
MRGPRX2	-3.3903	-3.57084	1.19969e-68	2.08857e-67
HMGB3	2.46635	6.36467	4.67744e-68	8.07326e-67
KIF26B	2.77166	5.1311	5.24036e-68	9.03625e-67
MMP27	-2.60521	-1.61574	8.8446e-68	1.52079e-66
SCN5A	-2.19418	-0.402495	9.61753e-68	1.65212e-66
CXCR2	-2.0001	-0.618004	1.09886e-67	1.88586e-66
CLEC5A	3.29103	2.7519	1.36693e-67	2.3437e-66
PPDPFL	-5.95488	-1.0828	1.80907e-67	3.09008e-66
GSTM5	-2.97316	3.52448	2.86476e-67	4.87493e-66
HOXA6	-2.41877	-0.508145	4.72133e-67	8.01167e-66
ARHGAP11A	2.27076	4.47286	9.2256e-67	1.55386e-65
EME1	2.644	2.4547	1.85453e-66	3.112e-65
GPC3	-2.54036	5.29657	1.87269e-66	3.13667e-65
FN1	2.84702	12.2168	5.62128e-66	9.37207e-65
HBG2	-2.39818	-3.07671	7.53679e-66	1.25426e-64
C10orf142	-2.22282	-3.09776	1.90631e-65	3.13503e-64
PACSIN1	2.68758	2.24844	2.21767e-65	3.64048e-64
AKR1C2	-3.1199	4.82209	2.66176e-65	4.36553e-64
MCM10	3.15412	3.83368	3.075e-65	5.03872e-64
FAM111B	2.86406	4.67441	3.1549e-65	5.16031e-64
EPYC	6.43803	2.01693	3.48653e-65	5.6976e-64
ADGRG4	-3.24474	-3.48973	4.11202e-65	6.71371e-64
P4HA3	2.51151	3.3137	6.07502e-65	9.87422e-64
TPRN	2.02583	5.38337	6.51257e-65	1.05665e-63
STON1-GTF2A1L	-2.34528	-2.92698	7.29465e-65	1.18037e-63
TLCD1	2.49424	3.7768	7.32913e-65	1.18489e-63
TCEAL5	-2.81657	-0.650571	7.4085e-65	1.19558e-63
PLAC1	4.75731	0.605103	1.46712e-64	2.35506e-63
PHYHIP	-2.08994	1.20504	2.43815e-64	3.9034e-63
E2F7	2.92027	2.4922	2.88797e-64	4.61541e-63
NTRK2	-2.56716	6.66004	3.59944e-64	5.74231e-63
SAA2	-3.0246	4.04198	3.88612e-64	6.1942e-63
SBK1	2.289	5.39089	4.04443e-64	6.44088e-63
LAGE3	2.01487	4.92399	6.73119e-64	1.06914e-62
CYP1A1	-3.74434	-0.371505	8.92516e-64	1.41267e-62
BMP8A	2.38637	0.414946	9.36862e-64	1.48157e-62
MYPN	-4.30336	0.964115	1.02966e-63	1.62547e-62
RAD51AP1	2.35818	3.66216	1.27524e-63	2.00966e-62
PLCZ1	-3.10552	-2.68929	1.9884e-63	3.12268e-62
STIL	2.1328	4.17053	2.67237e-63	4.18956e-62
CLEC4G	-3.06186	-1.54418	3.95352e-63	6.18203e-62
COL17A1	-2.83647	5.94904	4.52035e-63	7.05619e-62
CENPI	2.21278	2.65502	5.74276e-63	8.93356e-62
ENAM	-2.49087	-2.6258	6.54021e-63	1.0148e-61
MAPK10	-2.07438	3.259	1.03021e-62	1.59572e-61
MND1	2.71957	2.03825	1.39934e-62	2.15649e-61
TP63	-2.52118	4.41809	1.4214e-62	2.18861e-61
CLCA4	-3.21237	-0.429141	1.46329e-62	2.2512e-61
HMCN2	-2.20276	2.41123	1.96571e-62	3.01902e-61
TONSL	2.10699	4.65846	2.29665e-62	3.51836e-61
SALL4	2.74132	1.00727	3.69702e-62	5.63035e-61
PROC	2.56344	-0.0796761	6.50129e-62	9.86791e-61
BMP2	-2.1678	1.72266	9.71947e-62	1.47156e-60
RGS6	-2.38568	0.783393	1.26802e-61	1.91503e-60
CDCA2	2.95517	3.30266	1.41364e-61	2.13139e-60
MFAP2	2.39004	5.45875	1.69932e-61	2.55574e-60
CSF3	-3.69819	-1.05747	2.55066e-61	3.82979e-60
C3orf80	2.04294	2.15892	2.61583e-61	3.9244e-60
ORC6	2.62378	3.00097	2.97755e-61	4.45968e-60
RELN	-2.68469	2.47934	4.50991e-61	6.73809e-60
RTKN2	2.11353	3.30826	5.25557e-61	7.82635e-60
GALR1	-2.86438	-3.07572	5.76821e-61	8.58269e-60
SQLE	2.36128	6.74111	1.16835e-60	1.73416e-59
PRELP	-2.08767	6.31818	1.53084e-60	2.26477e-59
RNFT2	2.15042	2.82802	1.66653e-60	2.4615e-59
CCDC78	3.59708	2.97733	1.94733e-60	2.8739e-59
S100B	-2.83664	4.03723	2.16045e-60	3.18583e-59
SLC8A3	-2.2002	-1.52013	2.30799e-60	3.39786e-59
FBXO43	2.43271	0.314865	2.34821e-60	3.45394e-59
MYO18B	-2.8968	0.987077	2.56943e-60	3.77357e-59
C2orf40	-2.91087	2.72679	4.12586e-60	6.0447e-59
LRRN3	-2.25333	1.62562	4.71205e-60	6.89237e-59
METTL11B	5.38938	-2.05223	5.73068e-60	8.37557e-59
CCNE2	2.47524	3.13847	7.13599e-60	1.03972e-58
GRM4	5.54398	3.149	9.8219e-60	1.42744e-58
ADRB3	-2.95228	-2.71232	1.0085e-59	1.46334e-58
RHPN1	2.33427	5.6159	1.01412e-59	1.47031e-58
ADAM8	2.29009	4.54922	1.28201e-59	1.85426e-58
RAB26	3.15514	3.40405	1.65716e-59	2.39304e-58
AOX1	-2.25431	4.05613	1.6759e-59	2.41709e-58
TPD52	2.00557	8.12435	1.67648e-59	2.41709e-58
BMP3	-3.53906	0.339297	1.9435e-59	2.7954e-58
AUNIP	2.25113	2.13454	2.1335e-59	3.06382e-58
NXNL1	-2.84498	-3.69093	2.27602e-59	3.26332e-58
HOXA2	-2.13551	-0.339689	2.5368e-59	3.63435e-58
EPHB1	-2.18599	2.59643	3.7274e-59	5.32742e-58
CST1	6.84478	3.6911	5.39338e-59	7.69034e-58
OR2B6	4.52487	-0.691831	7.33586e-59	1.04437e-57
SLC7A3	-3.02709	-0.128023	1.56349e-58	2.21542e-57
HIST1H3H	4.30162	3.53746	1.97885e-58	2.80178e-57
MYOCD	-2.29646	0.206174	2.51403e-58	3.55119e-57
GADL1	-3.33884	-1.74202	2.83337e-58	3.99915e-57
SLC7A14	-2.74513	-2.79512	2.93661e-58	4.13843e-57
F12	2.9152	3.2188	2.99526e-58	4.21781e-57
GRM8	2.85029	-0.236711	3.76635e-58	5.29539e-57
THRSP	-2.85975	4.54829	3.77267e-58	5.30017e-57
FAM189A2	-2.091	4.03017	4.0746e-58	5.71991e-57
CLCN1	-2.29936	-1.06644	1.15352e-57	1.60563e-56
HES6	2.86496	3.24932	1.17025e-57	1.62766e-56
CDC6	3.02067	4.94775	1.61466e-57	2.23549e-56
TP53AIP1	-2.27067	0.11498	1.91141e-57	2.64229e-56
CYP3A4	-2.17329	-2.64628	4.49498e-57	6.15741e-56
CDT1	2.45771	4.15335	4.54665e-57	6.22349e-56
MYH8	-2.17089	-1.7872	4.85432e-57	6.63961e-56
PITX1	3.74411	5.08052	6.68283e-57	9.12682e-56
GINS2	2.19448	4.42314	8.09202e-57	1.10347e-55
CRYBG2	3.23169	1.69957	8.39287e-57	1.14364e-55
OLR1	2.33317	4.35557	8.62757e-57	1.17474e-55
NRG2	-2.36202	1.23591	1.32797e-56	1.80411e-55
C6orf58	-2.09162	-2.65507	1.36381e-56	1.85002e-55
HIST1H2BD	2.67752	5.4346	1.78025e-56	2.40592e-55
PTN	-2.41889	5.28002	3.44489e-56	4.61773e-55
LAMP5	2.94936	3.89259	3.87398e-56	5.18141e-55
TYMS	2.07814	4.80894	5.14329e-56	6.85885e-55
CNTFR	-2.69789	3.1856	1.07538e-55	1.42256e-54
E2F2	2.57609	3.45311	1.3056e-55	1.72207e-54
MMP1	6.40765	5.09727	1.50801e-55	1.98329e-54
SDS	2.31342	3.60285	2.08508e-55	2.73628e-54
SCT	3.6713	-0.555645	2.22862e-55	2.92252e-54
TMEM270	4.28139	-1.02635	2.32654e-55	3.04653e-54
TEPP	-2.49506	-1.65224	2.76951e-55	3.60833e-54
IRX6	-2.51997	1.45032	2.99903e-55	3.90176e-54
DIAPH3	2.33938	3.53399	3.10044e-55	4.02502e-54
DLGAP2	-2.03534	-1.77681	4.49127e-55	5.80981e-54
KREMEN2	3.94005	1.84669	4.68459e-55	6.05555e-54
SCN3B	-2.08704	0.856808	4.88288e-55	6.29839e-54
LSMEM2	-2.16972	-2.894	5.34348e-55	6.87783e-54
TUBB3	3.70298	1.94232	6.26128e-55	8.05346e-54
FAM72A	2.42033	0.569728	7.18827e-55	9.23922e-54
TDO2	3.7133	2.28096	9.18924e-55	1.1786e-53
PIK3C2G	-2.62583	2.64041	1.38224e-54	1.7641e-53
GABRE	-2.48889	3.76271	1.39812e-54	1.78312e-53
HIST1H2AM	4.01586	-0.471078	5.27346e-54	6.60932e-53
BLM	2.02125	3.42505	5.35088e-54	6.70173e-53
GLDN	-2.16029	2.27777	5.46178e-54	6.8359e-53
CNKSR2	-2.0758	0.800784	6.60956e-54	8.24398e-53
CCDC85A	-2.07082	0.423255	6.7494e-54	8.41261e-53
CNTNAP3	-2.28391	0.94813	6.7763e-54	8.44034e-53
CHRNA6	4.34868	0.248871	8.57385e-54	1.06573e-52
RERGL	-2.72768	1.24339	9.95176e-54	1.23531e-52
SYNGR3	3.18786	1.66256	1.15781e-53	1.43523e-52
CCL28	-2.33727	5.33334	1.41801e-53	1.75183e-52
CST2	5.49879	1.92685	1.45833e-53	1.80036e-52
PROX1	-2.12487	1.89461	1.64604e-53	2.03071e-52
ORC1	2.30727	2.79068	1.64977e-53	2.03393e-52
ZNF695	3.25657	1.31871	2.28535e-53	2.80796e-52
BRIP1	2.24429	3.60657	2.7739e-53	3.40132e-52
METTL21C	-3.26634	-3.89747	2.82212e-53	3.45809e-52
CEMIP	3.18879	4.43595	2.96979e-53	3.63659e-52
MATN3	2.91685	4.74096	4.15452e-53	5.07361e-52
OTC	-3.16534	-3.75751	4.31528e-53	5.26639e-52
FAM72D	2.93851	-0.483968	5.79724e-53	7.06546e-52
CFAP45	2.72411	2.63385	7.61223e-53	9.26504e-52
ASB4	-2.59351	-1.35143	9.66989e-53	1.17301e-51
NTF4	-2.41608	0.0650223	1.47403e-52	1.77501e-51
IGSF9	2.00512	5.78485	1.75942e-52	2.11305e-51
TIGD3	2.10488	0.132968	3.42292e-52	4.06245e-51
SAPCD2	2.23925	4.49364	5.6086e-52	6.61749e-51
ADGRD2	-3.5653	0.271886	8.29428e-52	9.76086e-51
TFR2	3.23752	1.94154	1.60307e-51	1.87677e-50
ARTN	3.27636	2.27951	2.36569e-51	2.75005e-50
MISP	3.33649	5.42906	3.1248e-51	3.61858e-50
TMEM132A	2.16882	6.73677	3.92763e-51	4.53957e-50
HASPIN	2.06972	1.57275	5.98684e-51	6.90201e-50
BCAS4	2.13248	5.0601	6.66401e-51	7.67292e-50
CCL16	-2.20262	-2.60335	1.15815e-50	1.32675e-49
ADM2	2.18717	3.98307	1.36594e-50	1.56183e-49
LMX1A	-2.47435	-1.46715	1.42491e-50	1.62617e-49
ART1	-3.124	-2.66149	1.44607e-50	1.64929e-49
FFAR3	-2.24796	-3.35976	2.1088e-50	2.39761e-49
HCN2	3.72047	0.911859	3.81655e-50	4.32296e-49
IL4I1	2.68604	3.5018	3.8402e-50	4.34703e-49
HIST1H2AI	4.67138	1.04711	4.22823e-50	4.7803e-49
GFRA2	-2.1267	0.794412	7.90962e-50	8.88142e-49
ISG15	3.58554	6.97321	8.02034e-50	9.00016e-49
AJM1	2.01581	2.49753	8.2705e-50	9.27513e-49
RIPPLY3	3.19384	1.80566	9.04525e-50	1.01315e-48
HIST1H2BO	4.34817	-0.667867	9.19893e-50	1.02972e-48
DPP6	-2.72674	-0.214123	1.05114e-49	1.17591e-48
PENK	-3.12862	1.33604	1.17987e-49	1.31911e-48
PRR11	2.81025	4.46176	2.09585e-49	2.33455e-48
SEMA3D	-2.01591	2.66389	2.15067e-49	2.39414e-48
PRR36	2.25419	5.24408	3.17689e-49	3.52355e-48
GPRC5A	2.46003	8.43239	3.79866e-49	4.20545e-48
MYBPH	-2.42205	-0.969224	5.41923e-49	5.98129e-48
HTR1D	3.69096	0.350967	6.31188e-49	6.94958e-48
CXCL11	3.79991	3.87959	7.74131e-49	8.50278e-48
FOXP3	2.12478	2.60346	8.40456e-49	9.20337e-48
CDC25A	2.20487	3.11606	1.03445e-48	1.13141e-47
TMEFF2	-2.64153	-3.36439	1.23948e-48	1.35205e-47
IL21R	2.60788	2.35312	1.59672e-48	1.73589e-47
ELANE	-2.42347	-2.43568	1.79537e-48	1.94602e-47
HIST1H4I	2.06609	4.03791	2.47387e-48	2.67506e-47
HIST1H3J	4.31727	-1.85653	3.09912e-48	3.3392e-47
RNASE7	-2.53994	-0.793311	4.03146e-48	4.33603e-47
CADM3	-2.32189	2.23492	4.57277e-48	4.91241e-47
TESMIN	2.07058	5.22241	7.97585e-48	8.50273e-47
AK5	-2.25837	4.28718	8.8641e-48	9.43301e-47
EGFL6	-2.09837	2.88554	9.4001e-48	9.99167e-47
HIST1H2BK	2.08236	5.09974	1.12643e-47	1.19382e-46
RGS7BP	-2.15662	-0.559781	1.14607e-47	1.21393e-46
CD80	2.25734	0.43278	1.15326e-47	1.22082e-46
SCN2A	-2.30058	1.59945	1.15948e-47	1.2267e-46
HOXA7	-2.03867	0.545809	1.56632e-47	1.65519e-46
C9orf116	2.10017	3.22612	1.60199e-47	1.6919e-46
SLC16A3	2.21653	5.55958	1.70109e-47	1.79446e-46
GFAP	-2.40889	0.684888	1.76777e-47	1.86264e-46
ALX4	-2.41428	2.0247	1.99085e-47	2.09281e-46
KIFC2	2.10683	4.58512	2.12172e-47	2.22781e-46
DBX2	-2.08434	-1.52092	3.7913e-47	3.94884e-46
ITPKA	3.33277	0.613154	4.67423e-47	4.85172e-46
CXCL10	3.64505	5.78072	4.81901e-47	4.99914e-46
CHRNG	-2.44886	-2.86796	8.53906e-47	8.80281e-46
COX6C	2.85137	9.26382	9.03074e-47	9.30438e-46
TNFRSF18	2.98766	3.27457	1.16416e-46	1.19468e-45
MRLN	-3.29822	-3.43081	1.66139e-46	1.70014e-45
DQX1	4.09263	1.24068	4.09353e-46	4.16313e-45
C3orf67	2.11251	2.2833	5.43968e-46	5.51053e-45
HIST1H2BE	3.53052	-1.37487	9.90875e-46	9.982e-45
E2F8	2.57306	2.73672	1.45311e-45	1.45495e-44
SYNDIG1	2.82646	2.9269	1.47639e-45	1.47745e-44
GNG13	5.45396	0.168335	2.09347e-45	2.08233e-44
HIST1H3D	3.41379	1.21592	2.63157e-45	2.61326e-44
EFCAB1	-2.27762	0.310691	3.16805e-45	3.14084e-44
S100P	4.74163	5.85069	3.54702e-45	3.5108e-44
CAMK2N2	3.1398	0.0410286	3.64387e-45	3.60469e-44
FAM72B	2.36573	0.382719	5.72902e-45	5.64278e-44
FGFBP2	-2.77049	1.44738	6.2888e-45	6.18405e-44
PRRT3	2.03632	4.19178	7.16911e-45	7.02302e-44
EPN3	2.22826	5.61747	7.91077e-45	7.73702e-44
CST4	8.23814	2.36982	1.00164e-44	9.7648e-44
ACKR1	-2.28144	4.9978	1.09991e-44	1.07055e-43
PNMA8C	-2.70923	-2.78387	1.26954e-44	1.23433e-43
LCN6	-2.2758	-1.73473	3.67881e-44	3.54068e-43
OGN	-2.27934	5.08984	4.09278e-44	3.92868e-43
PIF1	2.32896	1.73562	9.26552e-44	8.81927e-43
NSG1	-2.15943	1.88521	1.04459e-43	9.92716e-43
RNF186	-3.03769	-1.46574	1.18427e-43	1.1231e-42
MAPK8IP2	2.73854	5.10099	1.60137e-43	1.51154e-42
CPA2	-2.42216	-2.5355	1.78438e-43	1.68166e-42
HAPLN1	5.34639	2.62658	1.89555e-43	1.7818e-42
TEX26	-2.80993	-3.58851	2.00292e-43	1.8798e-42
ILDR2	2.29783	0.90635	2.11815e-43	1.98692e-42
CREB3L1	2.29027	6.26462	2.41744e-43	2.26181e-42
PGA5	-2.80322	-4.00236	2.88264e-43	2.69289e-42
MYBPC1	-3.40809	6.4902	3.01041e-43	2.80935e-42
HSH2D	2.74535	4.41744	3.64401e-43	3.39539e-42
IFI6	3.05211	8.58258	4.59685e-43	4.27005e-42
HIST2H4A	2.89349	-0.690217	4.75482e-43	4.41227e-42
SFRP1	-2.53337	7.99261	6.081e-43	5.63137e-42
HIST1H2BH	3.36929	0.897889	7.57513e-43	7.00786e-42
COL1A1	2.24215	12.7511	9.81612e-43	9.0487e-42
SLC14A2	-2.28647	0.407249	1.02422e-42	9.4271e-42
SYNGR4	3.22713	-1.48218	1.12823e-42	1.03739e-41
S100A14	2.70592	7.78649	1.18795e-42	1.09119e-41
RHBDL1	2.65889	2.23036	1.20599e-42	1.10721e-41
TNFRSF9	2.66676	1.7682	1.62247e-42	1.48505e-41
C20orf204	2.44642	1.3004	2.18652e-42	1.99127e-41
TICRR	2.06216	3.31921	5.11026e-42	4.59848e-41
KLF14	-2.09951	-1.48492	5.38856e-42	4.83929e-41
KIAA1211	2.62167	2.74177	5.6806e-42	5.09597e-41
ADGRL3	-2.04875	1.96958	5.68281e-42	5.09597e-41
TMEM145	3.86656	2.18843	5.80539e-42	5.20331e-41
CYSRT1	2.29437	1.29845	6.02412e-42	5.39669e-41
GPR19	2.39445	0.857448	6.03197e-42	5.40105e-41
NRG1	-2.11354	2.93545	6.2674e-42	5.60633e-41
SMIM22	2.59847	5.73833	6.92026e-42	6.17508e-41
MYOG	-3.42466	-1.89885	6.98492e-42	6.22971e-41
PTGFR	-2.09002	1.96499	8.34826e-42	7.42737e-41
METRN	2.38799	5.83909	1.00381e-41	8.91769e-41
GABRG1	-2.45053	-3.4134	1.13571e-41	1.00747e-40
LEF1	2.02817	4.76234	1.31298e-41	1.16244e-40
DNASE1L2	2.33439	0.674115	1.32463e-41	1.17218e-40
FAT2	-2.23132	4.05339	1.39833e-41	1.2362e-40
DCT	-2.59896	-0.399399	1.97798e-41	1.74099e-40
HIST1H2AD	3.46934	0.75047	2.96884e-41	2.59548e-40
CLPSL2	3.46008	0.657857	3.16873e-41	2.76623e-40
LHX2	4.38584	-0.162867	5.06996e-41	4.40686e-40
2021-03-04	4.75362	0.199518	5.78893e-41	5.02697e-40
NPR3	-2.03549	4.43318	9.34633e-41	8.03528e-40
CAMP	4.46168	0.86615	1.1742e-40	1.00662e-39
CELSR3	2.48172	3.99331	1.20529e-40	1.0323e-39
MYF6	-4.3093	-0.583033	1.29964e-40	1.11101e-39
POSTN	2.12727	10.1867	1.55556e-40	1.32478e-39
NKX3-2	2.93399	0.265081	1.5635e-40	1.33092e-39
SGCG	-2.72249	1.30701	1.64323e-40	1.39682e-39
MYOC	-3.81707	2.39943	1.76822e-40	1.50166e-39
PTK6	2.03115	4.47038	1.77876e-40	1.50991e-39
HOXC13	3.03147	3.54552	2.06148e-40	1.74336e-39
NKAIN1	4.10504	5.57934	2.98525e-40	2.51052e-39
ANKRD22	2.17535	2.86492	3.06169e-40	2.57241e-39
TRPM1	-2.25358	-3.31995	3.13356e-40	2.63036e-39
SRMS	2.36518	2.51867	5.56477e-40	4.64963e-39
GBX2	4.17285	-2.12389	5.93245e-40	4.94999e-39
HIST3H2BB	3.16455	1.51915	9.26637e-40	7.69635e-39
SHOX	-2.23456	-3.61709	1.14637e-39	9.50399e-39
CCR8	3.15236	-0.335577	1.77151e-39	1.45866e-38
ACTC1	-2.64133	0.0988334	1.8482e-39	1.51973e-38
DPEP1	2.41772	0.668924	2.26996e-39	1.85979e-38
HAS1	-2.29932	0.547475	2.28169e-39	1.86856e-38
CCNE1	2.7591	3.11347	3.20292e-39	2.61e-38
STARD10	2.16953	7.96203	3.31213e-39	2.69778e-38
SLC7A5	2.63136	7.03706	8.02069e-39	6.45466e-38
LRRC73	2.19037	1.63414	9.28232e-39	7.45341e-38
CNTD2	3.03503	3.06446	1.03126e-38	8.26974e-38
HRASLS5	-2.19062	4.06416	1.12099e-38	8.97992e-38
JAKMIP1	2.76538	0.965482	2.22889e-38	1.77323e-37
C2CD4B	-2.07007	1.15205	2.66515e-38	2.11474e-37
RTBDN	6.32529	1.19626	3.04928e-38	2.41636e-37
SLC16A12	-2.15699	0.0284555	3.14083e-38	2.48782e-37
TMEM92	2.60872	0.434831	3.34135e-38	2.63972e-37
MUC1	2.59172	9.17648	3.49949e-38	2.76345e-37
KLK4	3.19888	1.72967	3.64382e-38	2.87492e-37
CAPZA3	-2.73586	-2.94984	5.84001e-38	4.57977e-37
SMKR1	2.05333	1.84996	7.28886e-38	5.70117e-37
HOXC11	3.59693	3.2113	9.74635e-38	7.60366e-37
CAPS	2.23338	5.62694	1.41843e-37	1.10279e-36
ASTN1	-2.05205	0.674845	1.56479e-37	1.2145e-36
HIST2H2BE	2.05583	6.34903	1.5896e-37	1.23323e-36
RPE65	-2.538	-2.78308	2.10076e-37	1.62354e-36
FBN2	2.95137	3.65737	3.22299e-37	2.47082e-36
CBX2	2.67199	4.68667	4.91723e-37	3.74747e-36
LRRC46	2.14595	2.58878	5.0737e-37	3.86509e-36
C10orf90	-2.44995	0.386928	6.01855e-37	4.5676e-36
ZMYND10	2.56728	3.90703	6.57041e-37	4.98224e-36
ULBP1	3.19787	0.778362	7.31656e-37	5.54339e-36
APOBEC3B	2.62772	3.46996	7.71307e-37	5.83649e-36
HIST1H2BC	2.63278	3.01866	9.47586e-37	7.15248e-36
CHST9	-2.28298	2.06318	1.23446e-36	9.28303e-36
PLCXD3	-2.19094	0.916969	1.56646e-36	1.1731e-35
ACTL8	8.00937	2.45484	1.85839e-36	1.38828e-35
BMPER	-2.06523	1.33276	2.00087e-36	1.49103e-35
LINGO1	2.59021	4.61529	2.15113e-36	1.60037e-35
ERMN	2.60179	1.03187	2.16322e-36	1.60804e-35
CIB3	3.13939	-0.633356	2.33663e-36	1.73481e-35
MYT1	4.58643	2.02054	2.48837e-36	1.84521e-35
GRIN2D	2.21311	2.226	3.15843e-36	2.33443e-35
HIST1H4D	4.02353	-0.833678	4.28764e-36	3.14722e-35
TEX45	2.05855	0.33964	5.23482e-36	3.82543e-35
IGFL3	4.91471	-0.826565	5.33619e-36	3.89636e-35
KCNA1	-2.1267	-0.281629	6.3556e-36	4.63138e-35
OR2L13	-2.37695	-2.64217	1.0136e-35	7.35953e-35
TRPA1	6.32527	4.02056	1.04264e-35	7.56736e-35
IGFL2	3.23318	0.857068	1.10085e-35	7.97708e-35
HIST1H2BJ	2.4901	1.82389	1.13394e-35	8.20703e-35
SYT13	5.04287	6.10412	1.1988e-35	8.66264e-35
OASL	2.43393	4.38501	1.94348e-35	1.39602e-34
CFB	2.59551	5.91158	3.64843e-35	2.59806e-34
DNAAF3	2.47199	1.97806	4.11122e-35	2.91958e-34
ENTHD1	2.81952	-1.30301	4.25664e-35	3.01812e-34
ACAN	4.32135	4.09143	4.85789e-35	3.42966e-34
MAS1L	-2.16078	-3.06955	5.62885e-35	3.96315e-34
RIIAD1	3.35935	-0.0382392	6.15398e-35	4.32617e-34
AADAC	-3.16025	0.184068	6.29603e-35	4.42431e-34
KISS1R	4.27299	0.463709	6.5449e-35	4.59563e-34
CRABP2	2.21719	9.10633	7.73234e-35	5.41055e-34
CYP1A2	-2.35316	-4.16662	8.24251e-35	5.76086e-34
FAM72C	2.75851	-1.4932	1.06797e-34	7.44418e-34
SNTG2	-2.01634	-0.619118	1.68973e-34	1.16926e-33
CCL21	-2.19732	4.07648	1.83901e-34	1.27062e-33
CNTNAP2	4.00571	5.3167	1.88899e-34	1.30366e-33
SCGB1A1	-3.85968	-0.554154	2.20393e-34	1.51812e-33
ETV7	2.03761	2.82128	2.3526e-34	1.6193e-33
LYPD1	2.18701	0.659342	2.37286e-34	1.63263e-33
FAM57B	2.90496	1.25788	2.84995e-34	1.95347e-33
CDKN2A	2.78666	4.4015	4.51279e-34	3.06772e-33
FOXH1	2.29594	-1.4479	4.85305e-34	3.29531e-33
ITIH2	-2.25278	0.947198	6.16719e-34	4.17981e-33
DEGS2	2.61648	6.27549	6.24459e-34	4.2291e-33
NAT1	3.46106	7.12246	6.8544e-34	4.63862e-33
HIST1H2BF	3.74242	-0.112912	7.65157e-34	5.16652e-33
CALB2	-2.13866	4.32007	7.99904e-34	5.39311e-33
SPEF1	2.4926	1.53564	9.80996e-34	6.60105e-33
LRTM2	5.55149	0.926952	1.63343e-33	1.09114e-32
MAPK15	2.73563	4.05992	3.0997e-33	2.05848e-32
MROH6	2.04046	3.76037	3.22073e-33	2.1365e-32
CHRND	-3.57984	-2.39082	3.35515e-33	2.22242e-32
MOGAT1	-2.37151	-3.08832	3.76334e-33	2.48825e-32
MYBL1	2.24929	4.28896	3.83058e-33	2.53086e-32
WT1	4.75396	2.44896	4.516e-33	2.97613e-32
TEX19	5.02942	-1.14854	5.14973e-33	3.39007e-32
HIST1H3B	5.06625	-0.722498	5.16773e-33	3.40068e-32
NPW	4.15406	0.776413	6.37953e-33	4.18445e-32
NLGN1	-2.12119	0.328134	7.84412e-33	5.12469e-32
SGCZ	-2.81873	-3.68562	8.81943e-33	5.74531e-32
AQP4	-2.33617	0.955688	1.23288e-32	7.98554e-32
HIST2H2BF	2.58796	1.70774	1.66822e-32	1.07783e-31
ARMC3	2.97948	1.42829	1.99181e-32	1.28279e-31
GDA	-2.64771	-1.70776	2.2991e-32	1.47597e-31
HPN	2.28399	5.53308	2.51462e-32	1.61318e-31
CXCL9	3.14501	6.71976	2.74849e-32	1.76072e-31
HIST1H4H	2.61944	3.05306	3.51345e-32	2.24521e-31
LRFN2	2.73942	0.0198482	3.55964e-32	2.27393e-31
UNC13A	3.97632	2.21162	3.56481e-32	2.27643e-31
CSMD2	2.02168	1.91108	3.721e-32	2.37449e-31
PRR15	2.43375	5.25441	3.91658e-32	2.49754e-31
PLPPR5	3.17425	-1.64763	4.12167e-32	2.62463e-31
SLC4A1	-2.14638	-2.99033	4.79208e-32	3.04833e-31
HIST1H4E	3.67295	0.285004	5.12956e-32	3.25957e-31
TMEM249	2.62256	-1.53985	5.68744e-32	3.61028e-31
PPP2R2C	3.56884	4.54185	6.01035e-32	3.81125e-31
HIST2H2AC	2.90089	0.466803	6.80007e-32	4.306e-31
CPNE7	2.59418	3.32235	7.48355e-32	4.73218e-31
FOXJ1	4.4993	2.7635	8.91037e-32	5.61874e-31
CAPSL	4.05932	0.408784	8.95245e-32	5.64331e-31
OR10A3	-2.48604	-4.21336	1.01917e-31	6.41778e-31
ATP1A3	3.23188	2.11794	1.09301e-31	6.86842e-31
BMPR1B	4.52137	7.62086	1.25509e-31	7.87332e-31
FGD3	2.13046	5.94737	1.30742e-31	8.19592e-31
PARD6B	2.29341	5.74515	1.40516e-31	8.78127e-31
IL17B	-2.02138	0.314646	1.62911e-31	1.01633e-30
KCNJ10	2.38289	0.359882	1.66417e-31	1.03785e-30
RDH16	2.67425	1.7528	1.91152e-31	1.1876e-30
AMZ1	2.64338	2.14932	1.99931e-31	1.2413e-30
NPY2R	-3.47614	1.20748	2.10363e-31	1.30428e-30
DMBX1	3.08015	-0.444405	2.61219e-31	1.61242e-30
TGFBR3L	3.05666	-0.548962	3.78231e-31	2.32283e-30
PF4	-2.49551	-3.81699	3.98514e-31	2.44243e-30
CAPN9	2.73493	3.14023	4.41792e-31	2.70493e-30
HIST1H4K	2.40357	-1.52827	4.51306e-31	2.76225e-30
IL9R	2.0667	-1.05774	4.85014e-31	2.96256e-30
RHBG	2.75736	0.39627	5.89981e-31	3.59161e-30
KCNG3	2.81202	-0.807654	1.05571e-30	6.39035e-30
CLDN8	-2.01948	3.7759	1.08387e-30	6.55424e-30
SLC44A4	2.607	7.01874	1.19655e-30	7.20916e-30
MEX3A	2.05948	5.67522	1.21963e-30	7.34577e-30
MMP9	3.32745	7.35713	1.46013e-30	8.76806e-30
PLPPR1	-2.20391	-0.476405	1.50595e-30	9.03418e-30
HIST1H4J	2.38183	-1.92827	1.59823e-30	9.57827e-30
TPPP2	-2.22047	-2.941	1.79046e-30	1.07126e-29
EDN2	2.55422	2.90584	2.1493e-30	1.28131e-29
COL22A1	3.04215	3.18088	2.50382e-30	1.48972e-29
SLC7A11	2.27285	3.33555	2.55158e-30	1.51763e-29
CBLN2	6.13642	3.97384	2.86015e-30	1.69782e-29
PCSK1	6.70392	5.90659	3.27288e-30	1.93775e-29
HIST1H1C	2.23628	6.52212	3.60525e-30	2.13105e-29
ARNT2	2.08099	6.14706	6.27667e-30	3.68487e-29
KCNK15	2.54524	4.12428	6.44237e-30	3.77726e-29
SYT5	4.25669	0.682007	7.19745e-30	4.21316e-29
SCUBE3	2.86369	4.47556	7.5098e-30	4.39316e-29
MS4A15	4.46629	1.99624	7.68178e-30	4.49232e-29
SMTNL2	-2.10287	-0.169276	7.75542e-30	4.52953e-29
OTX1	2.47355	2.06415	8.34105e-30	4.86373e-29
HIST1H2AL	3.90866	-2.22425	9.01838e-30	5.24856e-29
LIPM	2.06532	-0.882094	9.46846e-30	5.50519e-29
NSG2	6.24557	2.48756	9.52168e-30	5.53259e-29
MIEN1	2.10066	6.56833	9.638e-30	5.59838e-29
TINCR	2.6904	4.2033	1.09604e-29	6.34823e-29
HOXC10	2.50883	5.34229	1.17744e-29	6.80879e-29
KCNA4	-2.84727	-2.7706	1.23222e-29	7.121e-29
FBXL16	2.07409	5.12206	1.69769e-29	9.75501e-29
C11orf87	-2.20312	-3.05609	1.73068e-29	9.94139e-29
CLGN	2.7332	4.35339	1.75669e-29	1.00844e-28
C4orf48	2.05672	1.84244	1.8119e-29	1.03981e-28
IL19	5.46757	0.0929931	1.95943e-29	1.12376e-28
SLC27A6	-2.00942	2.08007	2.21512e-29	1.26799e-28
SAMD11	2.71006	3.07552	2.7449e-29	1.56237e-28
MUC2	9.13019	5.6093	2.83398e-29	1.61105e-28
GBP5	2.56731	4.85618	2.87559e-29	1.63419e-28
LY6H	2.40581	-0.13523	3.00958e-29	1.7098e-28
NPNT	2.05772	7.59112	3.28691e-29	1.86385e-28
CSAG1	8.24693	0.499701	3.40468e-29	1.92882e-28
NT5DC4	2.96554	-1.99957	3.65628e-29	2.06813e-28
ELAVL2	2.62697	1.78509	3.75384e-29	2.12265e-28
CHST6	2.27777	1.84934	3.91102e-29	2.21015e-28
GMNC	-2.73693	-4.00543	4.15099e-29	2.34357e-28
RET	2.90141	6.14094	4.61067e-29	2.595e-28
HIST1H2BL	3.26567	-1.5781	5.06879e-29	2.84489e-28
GAL3ST2	3.96842	0.0542645	5.14972e-29	2.88763e-28
LHFPL5	3.62201	-0.518829	5.15757e-29	2.89114e-28
SPP1	2.27288	8.06999	5.57925e-29	3.12559e-28
NELL2	3.27279	5.63676	6.3635e-29	3.55944e-28
EDN3	-2.66971	1.59013	6.36936e-29	3.56161e-28
CGA	8.77761	4.70596	6.62632e-29	3.70352e-28
SPOCD1	2.19131	2.48628	8.02401e-29	4.46893e-28
RAMP1	2.59262	4.31248	9.23166e-29	5.12421e-28
HIST1H2AJ	4.64117	-2.36919	1.05205e-28	5.83066e-28
CLDN9	2.79616	0.82182	1.07815e-28	5.97348e-28
RNF224	2.0267	-0.802014	1.17533e-28	6.50196e-28
CADPS	3.21559	0.9461	1.63549e-28	8.9927e-28
SPDYC	7.36219	2.74023	1.8752e-28	1.0292e-27
NMU	3.73003	1.09081	2.13292e-28	1.16782e-27
ADAMDEC1	2.75968	3.23027	2.15436e-28	1.17885e-27
C19orf33	2.85122	4.19823	2.62474e-28	1.43105e-27
ABCB11	-2.13098	-2.04373	2.69447e-28	1.46775e-27
AADACL3	-3.19252	-3.78985	2.95052e-28	1.60578e-27
UMODL1	2.81224	0.77446	3.76223e-28	2.04201e-27
TMEM215	4.05436	-0.88627	4.72161e-28	2.55203e-27
APLP1	2.66222	3.95345	5.33499e-28	2.88013e-27
TLX1	5.79803	1.05352	6.1889e-28	3.33219e-27
CEACAM6	4.26824	7.75958	9.65206e-28	5.16001e-27
ENTPD8	2.77725	2.09234	9.85808e-28	5.26704e-27
FGFR3	2.45337	5.02304	9.92394e-28	5.2991e-27
VGF	3.71372	0.805047	1.10883e-27	5.9156e-27
MRGPRX3	-2.26525	-0.982152	1.20231e-27	6.39927e-27
TF	-2.2023	5.04814	1.40094e-27	7.43027e-27
CFAP47	3.00609	0.0245406	1.53472e-27	8.12552e-27
DMP1	4.76878	-1.0953	1.57598e-27	8.34155e-27
AMH	2.69016	1.19984	1.84033e-27	9.72373e-27
GDF15	2.56013	4.51961	1.85615e-27	9.79871e-27
CA9	4.80281	2.72129	1.86768e-27	9.85673e-27
TMEM190	2.71606	-1.89406	2.06907e-27	1.0891e-26
CST6	2.69043	2.06951	2.10932e-27	1.10965e-26
SLC17A9	2.03643	3.4694	2.13376e-27	1.12152e-26
CLPSL1	3.12331	1.48375	2.1561e-27	1.13261e-26
LHCGR	-2.98508	-1.47399	2.29878e-27	1.20581e-26
KCNH1	3.02345	1.58993	2.3914e-27	1.25295e-26
TAS1R3	2.13342	1.36261	2.58331e-27	1.35193e-26
IGFALS	2.88916	2.19439	2.69959e-27	1.41034e-26
GABRQ	5.67762	2.0657	3.10212e-27	1.6169e-26
ADGRB2	2.01486	5.17129	3.44484e-27	1.78936e-26
CHRNA9	6.66383	2.81811	3.89323e-27	2.01822e-26
CCDC151	2.22602	1.00005	4.36181e-27	2.25919e-26
IL17REL	3.10984	0.112776	4.47161e-27	2.3154e-26
2021-03-10	2.61658	-0.410366	4.54448e-27	2.35179e-26
INSYN2	3.78958	3.80483	4.66148e-27	2.41165e-26
HS3ST4	-2.71222	0.0342085	4.71651e-27	2.43942e-26
CD177	4.96407	3.27072	4.76819e-27	2.46475e-26
CCDC187	4.62361	-1.17457	5.2684e-27	2.71943e-26
SLC16A6	2.53528	5.37795	6.7607e-27	3.47488e-26
INSM1	5.37749	2.97988	7.42308e-27	3.811e-26
HOXB9	2.6629	1.4485	7.74141e-27	3.97106e-26
EMX1	3.65391	1.40201	9.82678e-27	5.02797e-26
HIST1H1B	4.69772	-0.247382	1.12054e-26	5.7156e-26
HIST1H1E	3.73672	0.963166	1.2429e-26	6.32726e-26
KRT37	3.42222	-1.39669	1.31592e-26	6.69522e-26
CACNG4	2.49434	6.55657	1.376e-26	6.98916e-26
HIST1H2BG	2.40208	2.69974	1.37717e-26	6.99311e-26
MYOD1	-3.66658	-2.92872	1.38397e-26	7.0257e-26
CYP21A2	2.42515	1.65208	1.75423e-26	8.85322e-26
BRSK2	2.90057	1.47719	1.98951e-26	1.00044e-25
MSLNL	4.1005	-1.26805	2.1148e-26	1.06226e-25
KCTD8	-2.06577	-3.24553	2.39048e-26	1.19841e-25
PNCK	2.60006	1.382	2.74409e-26	1.37265e-25
CST5	8.54043	3.66249	2.83081e-26	1.41525e-25
CELF3	4.50974	-0.0430324	2.87473e-26	1.43602e-25
ZG16B	2.03991	6.48466	3.37481e-26	1.68073e-25
HIST1H1T	3.44051	-2.95637	3.40048e-26	1.69258e-25
PRAME	5.30418	4.89193	3.53688e-26	1.75903e-25
HIST1H3C	3.36605	-2.05319	4.29119e-26	2.12484e-25
FSIP1	2.76307	4.20002	4.30557e-26	2.13138e-25
NKX6-1	2.80201	1.21142	4.55675e-26	2.25449e-25
TMEM151A	3.70377	-0.967218	4.72708e-26	2.33749e-25
SIM2	2.24189	3.24474	5.07028e-26	2.50378e-25
HHIPL2	3.20207	1.74687	6.10306e-26	2.99988e-25
MMP3	2.34076	3.89071	6.41048e-26	3.14843e-25
C15orf48	2.02636	4.84845	6.48266e-26	3.18302e-25
BPIFB1	4.2369	5.54313	6.49035e-26	3.18593e-25
TERT	2.75096	-0.870085	6.82537e-26	3.34676e-25
GNG3	2.90443	-0.262685	6.89321e-26	3.37911e-25
HIST3H2A	2.06586	4.18879	7.48863e-26	3.66504e-25
RGS8	2.49154	-1.19444	7.57903e-26	3.70828e-25
HIST1H3G	2.99182	0.613733	7.71159e-26	3.7711e-25
RCOR2	2.308	2.71502	9.74634e-26	4.74692e-25
AOC1	3.5456	2.06597	1.05601e-25	5.12263e-25
LAG3	2.0743	2.59493	1.18904e-25	5.74945e-25
FABP9	-2.9906	-4.23787	1.43776e-25	6.94101e-25
LCN1	3.02968	-3.51764	1.54922e-25	7.47512e-25
LKAAEAR1	2.80806	-2.50264	1.61653e-25	7.7916e-25
SAA4	-2.00429	-1.20398	1.65059e-25	7.95153e-25
KCNK9	3.1343	-1.23256	1.75151e-25	8.42204e-25
CFAP99	2.05363	-0.328036	2.24534e-25	1.07368e-24
MNX1	3.08698	0.830645	2.46138e-25	1.1745e-24
DLX4	2.05255	0.979844	2.49745e-25	1.19077e-24
F7	2.84821	3.05944	2.76076e-25	1.31223e-24
TSPAN1	2.48379	6.67146	2.77045e-25	1.31644e-24
DIO1	3.60078	3.66408	3.03929e-25	1.44153e-24
CDH2	2.68559	3.68299	3.23135e-25	1.53102e-24
KISS1	2.71346	-1.50448	3.38744e-25	1.6029e-24
SCX	2.0219	0.382674	3.62849e-25	1.71471e-24
KCNE4	2.59004	6.29809	3.95155e-25	1.86592e-24
ANKRD1	-2.2042	0.637055	3.97073e-25	1.874e-24
TNR	2.95301	0.650621	4.41031e-25	2.07551e-24
PVALB	4.95743	3.76171	4.56462e-25	2.14702e-24
PIGR	-2.3256	6.45397	4.61667e-25	2.17094e-24
PRAC2	5.89821	-1.31612	4.6509e-25	2.18647e-24
FCRLB	3.24189	2.99368	4.77586e-25	2.24347e-24
EPHA8	3.77266	0.444974	4.82653e-25	2.26609e-24
PMCH	2.34883	-3.5051	4.91512e-25	2.30589e-24
CASP14	6.67588	5.31207	5.01166e-25	2.34997e-24
FGF5	3.92674	-1.58274	6.37792e-25	2.97751e-24
HIST1H3F	4.46101	-1.40482	7.52267e-25	3.50471e-24
GJA3	2.28502	-1.37041	7.77748e-25	3.62063e-24
MMP10	3.13736	2.40408	8.2529e-25	3.83899e-24
OPRD1	2.80855	1.70836	1.18274e-24	5.4625e-24
IFNL2	4.30107	-3.28193	1.26064e-24	5.81339e-24
IGF2BP1	3.40798	-0.303689	1.33846e-24	6.16285e-24
KCNK1	2.03037	4.94123	1.44731e-24	6.65218e-24
TYRP1	4.1002	1.21325	1.76867e-24	8.11075e-24
IFNL3	4.0588	-3.28829	2.00932e-24	9.19568e-24
HIST1H1D	3.24513	0.282876	2.1198e-24	9.68906e-24
MAEL	4.54601	1.11954	2.30181e-24	1.05051e-23
PLEKHD1	2.49929	2.49716	2.50998e-24	1.14292e-23
AKR7A3	2.65591	4.80578	2.55113e-24	1.16108e-23
SUSD3	2.2332	5.87573	2.97468e-24	1.3491e-23
TIGIT	2.06836	2.84121	3.1341e-24	1.41927e-23
KCNJ3	5.13765	5.84505	3.22431e-24	1.45903e-23
CALHM1	2.89943	-1.43275	3.39392e-24	1.53425e-23
SPHKAP	-2.67052	0.206393	3.75428e-24	1.69461e-23
EPO	3.745	-0.0512639	3.80809e-24	1.71848e-23
MIOX	2.17919	-2.18498	4.07368e-24	1.83513e-23
RUFY4	2.37928	0.440328	4.23387e-24	1.90587e-23
SIX2	2.28186	3.23875	4.47664e-24	2.01066e-23
HIST1H2AG	2.25276	2.15869	4.49122e-24	2.01671e-23
SLC30A8	5.88481	5.97864	4.72446e-24	2.11829e-23
HIST1H4C	4.11679	-0.754995	5.42034e-24	2.42311e-23
JPH3	2.51752	0.706526	5.79789e-24	2.59125e-23
FABP6	4.22344	0.0758242	6.03055e-24	2.69457e-23
ORM1	5.77816	3.20736	8.08886e-24	3.59036e-23
HIST1H2BM	4.05704	-3.10703	8.82437e-24	3.91108e-23
HOXC12	4.15236	2.56071	9.45081e-24	4.18463e-23
RIMS4	3.31268	4.98283	1.00673e-23	4.45435e-23
CLDN25	3.83402	-2.80016	1.06746e-23	4.71727e-23
CEACAM5	4.35212	5.72504	1.10282e-23	4.87234e-23
KIF1A	4.30648	4.13318	1.24626e-23	5.49272e-23
ADGRF4	3.34744	-0.139314	1.27342e-23	5.60833e-23
ADAMTS20	4.08592	-2.02693	1.33102e-23	5.85913e-23
APOA1	3.76971	0.200002	1.45241e-23	6.37802e-23
KCNJ6	2.94449	0.223842	1.47679e-23	6.48191e-23
SLC6A4	3.8928	3.88575	2.60519e-23	1.13359e-22
AC004233.2	3.67787	-0.735708	2.73055e-23	1.18699e-22
HOXB13	5.52392	2.47031	2.92201e-23	1.2684e-22
BCAS1	2.52253	5.47274	2.93923e-23	1.27526e-22
HSPB3	-3.50677	-2.09715	3.42874e-23	1.48374e-22
CLPS	2.95124	-1.26887	3.53176e-23	1.52686e-22
KLHDC7B	2.94722	4.39547	3.63302e-23	1.56914e-22
OSTN	-2.44091	-3.72792	3.81372e-23	1.64562e-22
ZBED2	2.45331	0.296589	4.15911e-23	1.78912e-22
LIX1	3.69569	-1.56703	4.3561e-23	1.87208e-22
IL20	3.5462	2.39144	4.52417e-23	1.94293e-22
MAB21L4	3.46275	4.15006	5.01463e-23	2.14745e-22
SOX11	3.06679	4.03359	5.09442e-23	2.18111e-22
DLX5	2.53234	1.42888	5.33766e-23	2.28417e-22
XKR7	5.09133	0.450714	5.78025e-23	2.46774e-22
MINDY4B	2.38627	-1.32312	5.94493e-23	2.53685e-22
C1orf194	2.22012	-0.395255	1.02428e-22	4.32705e-22
ONECUT2	3.35251	1.96862	1.0502e-22	4.4324e-22
CABP7	2.30557	-0.371309	1.4098e-22	5.91294e-22
CCL7	3.81704	-0.682328	1.43206e-22	6.00491e-22
CCL24	-2.14563	-1.85696	1.63728e-22	6.84642e-22
DUSP13	-2.18608	0.159538	1.6644e-22	6.95663e-22
TRH	5.76466	4.7327	2.00161e-22	8.33529e-22
GAD1	3.22435	1.45517	2.05174e-22	8.53817e-22
INHA	2.85002	1.70788	2.29782e-22	9.54905e-22
SPINK4	3.71849	-0.693864	3.14194e-22	1.29914e-21
CLDN6	4.78412	1.32202	3.27417e-22	1.3532e-21
LCN12	2.09551	1.55811	3.37412e-22	1.39229e-21
RUNDC3A	3.26563	2.33234	3.85379e-22	1.5848e-21
FOXD1	2.96882	0.825593	4.25286e-22	1.74416e-21
HIST1H3I	5.28855	-2.90741	4.55446e-22	1.86406e-21
DNAJC12	2.1985	5.53612	4.59832e-22	1.88116e-21
MAST1	2.07491	1.09099	5.02327e-22	2.0513e-21
KCNH6	4.19987	-0.705622	5.05389e-22	2.06334e-21
SYT1	3.05298	5.22624	5.25043e-22	2.14069e-21
PYDC1	4.3492	2.64892	6.25736e-22	2.54436e-21
FSD1	2.85531	-0.260084	6.48795e-22	2.63398e-21
PPM1E	2.33437	1.70758	6.83423e-22	2.7727e-21
MCIDAS	2.76268	1.00085	6.87536e-22	2.78877e-21
FOXD3	3.04678	-0.562548	7.77042e-22	3.14619e-21
CRYBA2	4.75253	-1.47193	8.19677e-22	3.31511e-21
VSTM2L	2.60255	2.50489	8.7378e-22	3.52684e-21
GABRA5	5.75603	-0.742116	9.41712e-22	3.79301e-21
PAQR9	-2.69056	-4.13833	9.41816e-22	3.79301e-21
CCL20	2.56848	0.565626	9.86681e-22	3.97016e-21
IFNB1	3.52148	-3.63941	1.00004e-21	4.02125e-21
SPACA4	2.08844	-1.52242	1.06087e-21	4.25733e-21
DYDC2	2.25907	0.231756	1.06637e-21	4.27848e-21
CACNA1H	2.36274	5.35593	1.38168e-21	5.51791e-21
CCNO	2.49685	3.72466	1.39231e-21	5.55788e-21
UNC5A	2.41178	3.15478	1.40033e-21	5.58743e-21
GPR37L1	2.21236	0.701305	1.40776e-21	5.61464e-21
MYO3B	3.35813	2.61253	1.67598e-21	6.66824e-21
MAGEA1	7.66112	1.19856	1.91789e-21	7.614e-21
HS6ST3	2.83752	3.66627	2.70378e-21	1.06639e-20
ORM2	4.40667	2.08965	2.83533e-21	1.11609e-20
NXPH4	2.37116	2.85279	2.96731e-21	1.16703e-20
CARD17	2.93881	-2.33666	2.97516e-21	1.16986e-20
TNNI3	3.48537	0.835058	3.11683e-21	1.22477e-20
TRPM5	3.68331	-1.48413	3.20942e-21	1.26006e-20
PRLH	3.03968	-3.16036	3.2187e-21	1.26343e-20
SYN1	2.12221	1.71438	3.3944e-21	1.33067e-20
CHST1	2.09761	4.62748	3.39938e-21	1.33204e-20
CDC20B	5.03857	2.8367	3.56652e-21	1.39572e-20
ASCL2	2.06154	2.27297	3.73671e-21	1.46138e-20
NBPF4	3.31282	1.15853	4.29366e-21	1.67594e-20
AGR2	2.53732	9.23403	5.05188e-21	1.96344e-20
CCDC185	2.79357	-2.1678	5.2276e-21	2.03043e-20
PROZ	2.16373	-1.10752	5.31561e-21	2.06329e-20
DISP3	2.23367	0.910128	6.95826e-21	2.6825e-20
MS4A8	3.96286	1.05855	7.66411e-21	2.94897e-20
HIST2H2AB	3.73633	-1.7982	8.92894e-21	3.42983e-20
MT1H	3.50254	-0.687073	9.85769e-21	3.77937e-20
PLA2G4D	2.36852	-1.24997	1.02088e-20	3.9115e-20
NPTX2	2.24773	2.0581	1.07805e-20	4.12619e-20
ZPLD1	3.46159	1.78914	1.09899e-20	4.20544e-20
STMND1	2.5076	3.44248	1.23035e-20	4.69918e-20
DOK7	2.32947	3.36069	1.51725e-20	5.76823e-20
RNASE10	2.33013	-2.6171	1.56046e-20	5.93125e-20
GDPD2	2.8068	0.172476	1.6271e-20	6.17679e-20
SLCO1A2	-2.33858	0.12109	1.69996e-20	6.44391e-20
CSAG3	5.73412	-1.64655	1.71676e-20	6.50622e-20
KCNH2	2.39015	2.54862	1.72121e-20	6.52174e-20
C1orf189	2.05882	-1.71492	1.97593e-20	7.4697e-20
MEIKIN	2.18826	-3.80517	1.98978e-20	7.51895e-20
NEURL1	2.4687	3.93473	2.05645e-20	7.76437e-20
SMC1B	2.32834	1.10581	2.07016e-20	7.81452e-20
NBPF6	3.22752	0.600781	2.09076e-20	7.88898e-20
NUPR2	2.14892	2.0092	2.45841e-20	9.26272e-20
IGFBPL1	2.39526	-0.807442	2.5448e-20	9.57827e-20
TMPRSS6	2.59388	3.21574	2.72547e-20	1.02413e-19
MSMB	4.04121	4.50301	2.81948e-20	1.05901e-19
KBTBD12	-2.15142	-0.222061	3.08941e-20	1.15848e-19
TUBA3D	2.83048	2.78917	3.10949e-20	1.16577e-19
KRT75	4.36746	0.952002	3.76362e-20	1.40577e-19
NOTUM	2.3862	0.169135	3.82001e-20	1.42625e-19
GDF9	2.95367	2.9647	3.83757e-20	1.43251e-19
USP41	2.65509	-1.64349	4.08081e-20	1.52268e-19
CD1A	2.941	0.879616	4.35351e-20	1.6211e-19
SERPINB7	3.55797	1.24269	4.58791e-20	1.70557e-19
C6orf222	3.54321	-2.81544	5.16561e-20	1.9168e-19
HIST1H4B	4.26918	-1.76303	6.21965e-20	2.30038e-19
EFNA2	3.30525	-2.7262	6.82109e-20	2.51872e-19
PYY	2.79132	0.273672	6.87212e-20	2.53704e-19
IFNL1	2.98751	-2.45588	7.58911e-20	2.79151e-19
HMGA2	2.30654	-0.248164	8.47879e-20	3.11055e-19
CDH12	-2.24818	-0.808231	8.60015e-20	3.15316e-19
IL12B	2.12998	-1.48091	8.9057e-20	3.26122e-19
LTB	2.12909	3.44318	9.81209e-20	3.58517e-19
SHISA8	2.53975	-2.0723	1.03548e-19	3.78118e-19
KPNA7	2.03319	-0.992279	1.06242e-19	3.878e-19
SSTR2	2.1002	4.25463	1.21013e-19	4.40474e-19
F2	4.04874	-1.89565	1.52454e-19	5.51702e-19
OTOR	3.13679	-1.30351	1.56852e-19	5.6739e-19
SCRT1	3.1128	-1.22809	1.71461e-19	6.19247e-19
HIST1H2BI	4.1279	-2.76815	1.92074e-19	6.92315e-19
HIST1H2AB	3.70493	-2.76619	1.92351e-19	6.93176e-19
SCG2	2.83307	3.26563	2.10372e-19	7.56614e-19
SEZ6L	3.56224	3.4323	2.1797e-19	7.83318e-19
C1orf105	4.09101	-1.20033	3.65459e-19	1.30071e-18
GNG4	2.84716	3.51689	3.88619e-19	1.3826e-18
SRD5A2	2.2275	-0.314743	4.08352e-19	1.45166e-18
ACSM2B	-2.02067	-3.26747	4.50438e-19	1.59814e-18
SALL3	3.29748	-2.1323	4.66957e-19	1.65513e-18
VIL1	3.52228	-0.225643	4.72976e-19	1.67613e-18
FEZF2	-2.6727	-3.47024	5.22044e-19	1.84749e-18
NKX2-2	5.46308	0.0946543	5.57737e-19	1.97227e-18
C4orf50	2.28157	-2.34997	6.13499e-19	2.16396e-18
LGALS9C	2.56632	-0.870626	6.5991e-19	2.3245e-18
ELFN2	2.72793	0.663811	6.83834e-19	2.4055e-18
C16orf92	2.49758	-3.43741	6.91695e-19	2.43174e-18
LRG1	2.14231	5.62699	7.02808e-19	2.46985e-18
GATA4	5.17199	0.652345	7.9711e-19	2.79096e-18
GPR26	4.76418	2.37223	8.07324e-19	2.82618e-18
SERPINC1	2.24636	-0.94376	8.88218e-19	3.10337e-18
PRSS2	4.4321	1.63549	9.45554e-19	3.29988e-18
KRT1	5.59424	4.31953	9.56024e-19	3.33577e-18
AARD	2.23027	5.93709	9.83298e-19	3.42764e-18
DLL3	2.8103	-0.46445	9.91251e-19	3.4547e-18
TMEM171	2.133	-0.805531	1.14116e-18	3.97027e-18
TNIP3	2.12516	-0.308149	1.24222e-18	4.31112e-18
ALG1L	2.21012	1.17528	1.31562e-18	4.5589e-18
POU3F2	4.12245	-0.32756	1.36096e-18	4.71508e-18
MAGEA12	7.94912	0.939697	1.52415e-18	5.27041e-18
SLC8A2	2.69696	0.89976	1.54142e-18	5.3281e-18
SERPINA9	2.61561	0.148277	1.68148e-18	5.80004e-18
SBK2	4.02304	-1.91077	1.85932e-18	6.4013e-18
KIAA0319	2.39056	0.824104	1.88765e-18	6.49762e-18
SPANXB1	6.56887	-0.376627	1.89043e-18	6.50471e-18
TUBA3E	3.05114	0.993766	1.89832e-18	6.53061e-18
ZDHHC22	4.51241	-0.426275	1.97177e-18	6.77816e-18
HIST2H3D	2.27944	-2.53177	2.03387e-18	6.985e-18
A2ML1	3.49969	3.8596	2.07369e-18	7.11769e-18
S100A8	3.564	6.23321	2.23132e-18	7.64426e-18
CACNA1B	2.60562	0.21577	2.34163e-18	8.01157e-18
PPBP	-2.1586	-2.85381	2.40814e-18	8.23291e-18
MSLN	3.88234	4.83525	2.60763e-18	8.90152e-18
ERVV-2	5.03262	-1.65152	2.76325e-18	9.41502e-18
DYDC1	3.14724	-3.14292	3.40701e-18	1.15693e-17
MGAT5B	2.20187	1.70608	3.44873e-18	1.17087e-17
INA	3.89143	0.513737	3.52889e-18	1.19764e-17
SLC1A1	2.31334	5.61525	4.48521e-18	1.51511e-17
KRT2	3.50893	-1.61766	4.5305e-18	1.53012e-17
HIST1H4A	4.065	-2.86221	5.00897e-18	1.6892e-17
GAL	2.58593	1.85088	5.35567e-18	1.80377e-17
HORMAD1	4.06662	1.85408	5.91892e-18	1.98977e-17
FAM71F1	2.01153	-2.2826	6.25769e-18	2.09976e-17
AGR3	2.51429	6.83779	6.44126e-18	2.16016e-17
PCSK1N	3.02447	2.28417	6.89027e-18	2.30903e-17
ZIC2	3.08231	1.2808	6.90052e-18	2.31204e-17
ELAVL3	4.0673	-0.713745	7.27835e-18	2.43683e-17
CDH7	3.49604	1.0648	7.43605e-18	2.48825e-17
TMEM82	3.90235	-2.22589	8.08137e-18	2.70119e-17
NEU4	2.9892	-0.0714963	8.12259e-18	2.71397e-17
LHX1	5.91923	0.107534	8.84714e-18	2.94899e-17
CNGA2	5.28087	-1.33021	9.3385e-18	3.10935e-17
WDR38	2.78218	-1.29499	9.48996e-18	3.15803e-17
SEZ6	4.06502	1.46991	9.92574e-18	3.29942e-17
POTEC	5.74986	0.0116732	1.01731e-17	3.37915e-17
GPR158	2.39354	1.45059	1.11037e-17	3.67951e-17
LGALS9B	2.7872	-1.09475	1.17557e-17	3.89202e-17
VMO1	2.05539	2.00082	1.19948e-17	3.96682e-17
TUBA4B	2.9134	-1.1636	1.29954e-17	4.29226e-17
PGLYRP4	3.88366	-0.840497	1.30513e-17	4.30915e-17
IL17C	2.6889	-3.04078	1.43749e-17	4.73926e-17
DRC7	2.38463	-1.56797	1.44795e-17	4.77285e-17
TFF3	2.63811	8.10822	1.45635e-17	4.79969e-17
AC020636.2	2.73228	-3.1905	1.64635e-17	5.40621e-17
SNTN	2.89579	-1.12521	1.69813e-17	5.57218e-17
HMX2	4.4467	-1.87509	1.93172e-17	6.32724e-17
CDK5R2	4.92191	-0.262784	1.99969e-17	6.54276e-17
ASCL1	5.21046	2.62952	2.05841e-17	6.73248e-17
SBSN	4.57453	2.68121	2.16576e-17	7.07209e-17
ZP4	4.84877	-2.69828	2.28448e-17	7.45169e-17
KCNJ16	-2.1266	1.22049	2.32528e-17	7.58206e-17
GCNT3	2.79781	0.724314	2.40814e-17	7.84096e-17
GABRA3	4.48399	0.216256	2.47732e-17	8.06185e-17
NPHS1	2.63019	-1.47877	2.60297e-17	8.46773e-17
ACOD1	3.0422	-3.38914	2.64319e-17	8.59391e-17
NKAIN4	2.13779	-1.25356	2.86743e-17	9.30796e-17
PAX1	2.81351	0.0259089	2.92064e-17	9.47562e-17
FCRL4	2.28718	-2.35029	3.29528e-17	1.06624e-16
EIF4E1B	4.44512	-1.23916	3.6136e-17	1.1682e-16
BFSP2	2.10198	-0.983322	3.63683e-17	1.1755e-16
PEX5L	2.76939	2.43179	4.00627e-17	1.29215e-16
KRT3	3.20007	-2.93862	4.42522e-17	1.42397e-16
NETO1	2.21035	0.154447	4.83105e-17	1.55126e-16
TLX2	2.07164	-2.35398	4.87283e-17	1.56412e-16
CLEC6A	2.73022	-2.54126	5.37426e-17	1.72202e-16
PAX2	2.57019	1.05825	5.6898e-17	1.82055e-16
ZBBX	2.95534	-1.49972	6.17529e-17	1.97207e-16
MUC5B	2.83295	6.56244	6.23005e-17	1.9892e-16
NIPAL4	2.24782	0.26823	6.25401e-17	1.9965e-16
UTS2	2.19237	-1.7098	6.99401e-17	2.22764e-16
LIN28A	5.32381	0.596219	7.96259e-17	2.52947e-16
NOTO	-2.24752	-3.47919	8.60805e-17	2.72829e-16
CPLX2	6.91222	3.18706	8.63062e-17	2.73497e-16
FAM83A	2.72427	3.03043	1.08289e-16	3.41723e-16
AMER3	5.4311	-0.682663	1.08924e-16	3.43667e-16
TEX14	2.02742	2.26363	1.2722e-16	4.00348e-16
SHISA9	2.16557	3.12974	1.3025e-16	4.09529e-16
LRRIQ4	2.14867	-1.45134	1.34181e-16	4.21595e-16
ZAN	2.19577	-1.57934	1.36075e-16	4.27251e-16
HIST1H2BB	3.61799	-3.0339	1.52658e-16	4.78076e-16
ROBO2	2.72742	3.69388	1.56701e-16	4.90398e-16
CSTL1	3.22269	-3.02891	1.68294e-16	5.25862e-16
HIST1H2AH	3.29279	-2.19191	1.71073e-16	5.34359e-16
HPDL	2.0222	1.437	1.88666e-16	5.88399e-16
CLEC3A	5.70058	7.77581	2.22412e-16	6.91739e-16
KCNF1	2.45901	3.1724	2.25729e-16	7.01454e-16
HIST2H2AA3	2.51094	-4.12474	2.52314e-16	7.82358e-16
H3.Y	4.33843	-3.16632	2.68458e-16	8.31385e-16
FAM25A	4.49044	-0.874011	3.12633e-16	9.65222e-16
BPIFA2	5.57761	-1.79332	3.23106e-16	9.96027e-16
PAGE2	6.4315	-0.437625	3.57438e-16	1.09887e-15
GABBR2	3.77199	1.43709	3.6237e-16	1.11347e-15
PGK2	3.37771	-3.89807	3.82205e-16	1.17302e-15
TUBA3C	4.69596	-1.56821	4.28242e-16	1.31231e-15
CYP2A7	5.31089	4.52778	4.50358e-16	1.37915e-15
PCDH10	3.66229	3.43647	4.69581e-16	1.43632e-15
S100A9	2.87327	7.46918	5.16992e-16	1.57921e-15
TMPRSS4	2.79451	3.11343	5.24215e-16	1.60073e-15
GNGT1	4.70605	-1.12629	5.25036e-16	1.60297e-15
CRP	6.44168	1.91259	5.46776e-16	1.66738e-15
MKRN3	2.90175	0.557015	5.77841e-16	1.75885e-15
OTOG	3.90326	-2.60933	6.10616e-16	1.85643e-15
CREB3L3	3.29131	-1.83883	6.43562e-16	1.95332e-15
CCDC60	3.731	-1.24806	6.4715e-16	1.96323e-15
DPYSL5	4.45221	1.13276	6.52783e-16	1.97998e-15
CSAG2	4.72339	-2.51502	7.07978e-16	2.14345e-15
STXBP5L	2.76879	-0.73249	7.30133e-16	2.20942e-15
ROS1	3.80458	0.436608	7.39844e-16	2.23768e-15
PSORS1C2	3.48461	0.160193	7.9356e-16	2.39815e-15
NAT16	3.21364	-2.76504	7.97302e-16	2.40905e-15
GABRA1	7.27983	0.242859	8.35705e-16	2.52131e-15
MALRD1	3.11515	2.76301	8.86048e-16	2.66919e-15
MUC19	3.71633	2.70535	1.03077e-15	3.09588e-15
ASCL4	2.86246	-1.92919	1.04587e-15	3.13967e-15
TCL1B	4.78538	-2.05403	1.05045e-15	3.15239e-15
APOA2	6.46021	0.346746	1.08487e-15	3.253e-15
SIX3	2.97432	1.60263	1.12762e-15	3.37894e-15
PADI6	2.06581	-3.85787	1.22221e-15	3.65512e-15
TGM3	2.35761	0.440665	1.31774e-15	3.93369e-15
CPB1	4.89709	10.7493	1.58524e-15	4.71512e-15
COL9A3	2.38787	4.04587	1.60663e-15	4.77562e-15
VTN	2.49412	1.4688	1.66684e-15	4.95054e-15
NDST4	5.52784	0.520404	1.72206e-15	5.11034e-15
AADACL2	-2.23721	-3.41147	2.10817e-15	6.22557e-15
SLCO1B7	-3.19655	-2.14456	2.15218e-15	6.35245e-15
PAGE2B	4.47721	-1.56867	2.44501e-15	7.18866e-15
SLITRK6	2.63769	6.44871	2.45555e-15	7.21849e-15
MT3	2.7946	-1.77362	2.52916e-15	7.43126e-15
SLC1A6	4.13981	0.666042	2.56503e-15	7.53419e-15
CFAP65	2.18847	0.0353611	2.83708e-15	8.31845e-15
ASIC5	3.46442	-3.73871	3.06711e-15	8.9755e-15
CXCL17	2.74478	4.79806	3.17813e-15	9.29439e-15
MS4A6E	-2.20644	-2.69946	3.25853e-15	9.52182e-15
BPIFB6	4.7105	-2.4922	3.30656e-15	9.6575e-15
MMP12	2.47398	2.83	3.47412e-15	1.01371e-14
TMEM132E	2.06991	0.688063	3.54805e-15	1.03478e-14
GATA5	3.69138	0.281952	3.64644e-15	1.06262e-14
FOXG1	4.24292	-1.78342	3.65253e-15	1.06422e-14
SERPINA12	2.31056	-0.120875	3.72095e-15	1.08364e-14
LHX9	3.60574	-1.35288	4.28005e-15	1.24227e-14
SPTSSB	2.09857	4.82079	4.35111e-15	1.26229e-14
ACTL6B	4.65216	-0.972235	4.61651e-15	1.33714e-14
CARTPT	9.31809	7.12379	5.06363e-15	1.46431e-14
C1orf167	2.67699	-0.840648	5.41746e-15	1.56513e-14
SMIM32	3.49656	-2.44868	5.53068e-15	1.59631e-14
SHH	2.78998	-1.21706	5.78048e-15	1.66603e-14
IDO1	2.10062	4.28364	6.04992e-15	1.7423e-14
TCF24	3.09503	-1.81599	6.18526e-15	1.78014e-14
UPK1A	2.72642	0.985756	6.32332e-15	1.81872e-14
FMR1NB	4.79255	-1.63229	6.54033e-15	1.88054e-14
SPIB	2.48983	2.6722	7.57759e-15	2.17395e-14
SLC5A5	2.3594	-0.228896	9.49101e-15	2.70918e-14
HUS1B	2.45316	-0.845944	9.4948e-15	2.70983e-14
LYPD8	2.75329	0.0100592	9.55215e-15	2.72534e-14
MAP3K19	2.14669	-0.954659	9.94232e-15	2.83309e-14
TFF1	3.01744	7.7149	1.00041e-14	2.8498e-14
MAGEC2	6.5837	0.330248	1.00492e-14	2.86176e-14
TPSG1	2.55454	1.90042	1.01048e-14	2.87669e-14
IGF2BP3	2.52852	0.133119	1.05766e-14	3.0091e-14
WIF1	-2.17523	3.14545	1.14125e-14	3.24336e-14
GLDC	2.44328	3.01069	1.27041e-14	3.60195e-14
OLFM3	6.45949	0.570028	1.38827e-14	3.93181e-14
TUBB4A	2.37813	0.992775	1.40199e-14	3.97004e-14
R3HDML	2.99738	-3.37322	1.44691e-14	4.09405e-14
SOX2	3.26548	1.20462	1.60295e-14	4.52497e-14
C20orf85	5.33601	0.278881	1.90988e-14	5.36549e-14
SLC18A1	2.92869	-1.37343	1.97177e-14	5.53763e-14
ACP7	2.67924	-1.20544	2.0084e-14	5.63789e-14
HTR1E	3.65484	-2.46355	2.01716e-14	5.65985e-14
CDSN	2.75472	-0.358537	2.07109e-14	5.80667e-14
NELL1	4.42072	1.369	2.09628e-14	5.87458e-14
FTHL17	7.75553	-1.08765	2.5033e-14	6.98605e-14
AKAP14	3.00633	-2.20023	2.54232e-14	7.09275e-14
CSMD3	4.77231	1.27277	2.64794e-14	7.3772e-14
SLC38A8	2.8364	-2.89978	3.37176e-14	9.35207e-14
CCKBR	4.05422	0.218052	3.49747e-14	9.69481e-14
LOR	5.51242	0.604785	3.65498e-14	1.01283e-13
GRIA2	3.51735	4.61678	3.93235e-14	1.08803e-13
IVL	3.96029	0.401451	4.38404e-14	1.21153e-13
NCAN	4.63204	2.66853	4.98885e-14	1.3751e-13
COL6A5	2.37249	-1.69796	5.1883e-14	1.42769e-13
PADI3	2.8706	1.4717	5.49012e-14	1.50845e-13
NFE4	4.33181	0.800248	5.49423e-14	1.50935e-13
COL2A1	3.28203	6.27141	5.62605e-14	1.54463e-13
MAGEA3	7.48555	2.12608	5.66058e-14	1.5534e-13
PRMT8	2.58998	-1.40022	5.69003e-14	1.56101e-13
TGM4	3.54015	0.200952	5.78611e-14	1.58689e-13
KRT86	2.04463	2.90469	6.04881e-14	1.65668e-13
NTNG1	2.78358	2.24432	6.40025e-14	1.75135e-13
FADS6	3.08373	-1.62805	6.50352e-14	1.7788e-13
NLRP7	2.37573	-0.690596	6.66435e-14	1.82059e-13
UCN3	9.05815	2.20481	7.90098e-14	2.15064e-13
C4orf51	2.80097	-2.44213	7.95042e-14	2.16345e-13
PAH	2.46201	1.1268	9.04216e-14	2.45389e-13
COX7B2	6.4788	-2.04507	9.30393e-14	2.52304e-13
ERVV-1	3.0465	-2.0493	1.00293e-13	2.71448e-13
SLC5A8	3.96686	3.47603	1.0738e-13	2.90066e-13
KCNG1	2.36533	2.54808	1.07538e-13	2.9045e-13
RGS7	2.31373	-0.556106	1.08208e-13	2.92215e-13
KLHL1	7.70962	1.46417	1.09265e-13	2.94805e-13
SDR16C5	2.00595	4.21458	1.14644e-13	3.09044e-13
CCDC196	2.95533	-0.392551	1.15589e-13	3.11451e-13
REG4	2.3183	-2.42846	1.17627e-13	3.16849e-13
CRISP3	3.85545	6.08989	1.19775e-13	3.22348e-13
NCCRP1	2.43126	4.04013	1.29506e-13	3.48018e-13
MUC13	3.07503	0.378649	1.30463e-13	3.50435e-13
EN1	2.20994	3.94842	1.38126e-13	3.70632e-13
MEPE	3.84214	0.097073	1.39521e-13	3.74322e-13
COL9A1	3.65889	1.70094	1.41057e-13	3.78387e-13
APOBEC4	3.56262	-2.40889	1.42375e-13	3.81808e-13
ZFP42	4.93707	0.245861	1.5149e-13	4.05833e-13
CYP2F1	3.40618	-1.85129	1.71202e-13	4.57288e-13
TMEM179	3.26958	0.631518	1.73463e-13	4.63259e-13
FAM135B	2.45183	1.64255	1.83597e-13	4.89316e-13
GPR139	3.9577	-1.24161	1.88384e-13	5.01627e-13
KRT20	5.59381	1.18634	1.90259e-13	5.06472e-13
STRA8	4.19986	-1.33427	2.33688e-13	6.20351e-13
SYT9	2.16577	3.31045	2.4295e-13	6.44275e-13
CHGB	4.72456	6.84511	2.53307e-13	6.70957e-13
PSCA	2.35304	3.67328	2.55197e-13	6.75864e-13
ADAMTS19	2.21616	1.17893	2.58133e-13	6.83439e-13
TLX3	5.59785	-1.84125	2.69519e-13	7.12649e-13
SLURP1	2.98613	-0.571298	2.70389e-13	7.1474e-13
GTSF1	2.02856	0.497962	2.70534e-13	7.15019e-13
CTNNA2	3.21421	0.173712	2.80682e-13	7.40976e-13
HYPM	2.68021	-4.29209	3.21123e-13	8.44538e-13
CYP2W1	2.56289	-2.1387	3.50303e-13	9.18748e-13
HSD3B2	5.06792	0.964431	3.81137e-13	9.97452e-13
TRIML2	2.67255	-2.29196	3.85726e-13	1.00931e-12
LRRC24	2.33834	-4.25832	4.1849e-13	1.093e-12
CACNG2	-2.37361	-2.9829	4.47185e-13	1.16649e-12
GCGR	2.61885	-2.30993	4.53126e-13	1.18124e-12
MUC5AC	4.64134	3.28258	4.57681e-13	1.1926e-12
LHX3	4.19441	-3.5785	4.81944e-13	1.2542e-12
KRTAP5-6	2.20429	-4.29572	5.93995e-13	1.53961e-12
CHGA	4.9789	6.33642	6.46314e-13	1.6714e-12
ARL14	2.93306	-2.89011	6.54123e-13	1.69111e-12
NXPH1	3.96733	2.9226	6.95895e-13	1.79603e-12
SOHLH1	3.58285	-1.94844	7.09859e-13	1.83024e-12
MAGEA8	2.60337	-0.507539	8.17222e-13	2.09989e-12
SLC22A24	3.48969	-3.29291	8.64864e-13	2.22042e-12
NGB	2.87863	-2.19882	8.96174e-13	2.29863e-12
RIMS2	2.22772	2.14215	9.05688e-13	2.32227e-12
OTP	2.41371	-3.32471	9.60129e-13	2.45873e-12
SLIT1	2.34012	2.51923	1.38977e-12	3.533e-12
ADAM18	4.19856	-3.25192	1.51831e-12	3.85382e-12
TTR	3.69178	-1.33692	1.53899e-12	3.90521e-12
IGSF23	2.40185	-2.08697	1.55834e-12	3.95378e-12
MLC1	2.42266	1.65085	1.62359e-12	4.11701e-12
TCHHL1	5.24033	-2.367	1.64836e-12	4.17691e-12
CYP19A1	2.71141	2.12333	1.69152e-12	4.28448e-12
CALY	2.15427	-1.70163	1.80856e-12	4.57516e-12
FOXA3	2.26802	0.287581	2.22782e-12	5.6076e-12
STAR	2.57727	1.53572	2.2718e-12	5.71355e-12
FAM216B	2.59332	-2.56043	2.35263e-12	5.90945e-12
ASZ1	4.21639	-3.23643	2.38704e-12	5.99257e-12
KNG1	3.50022	-2.34353	2.62251e-12	6.57004e-12
RAD21L1	3.49502	-1.6999	2.64347e-12	6.62164e-12
POU4F3	2.23043	-2.07911	2.64625e-12	6.62769e-12
GP2	2.62486	5.48098	2.75836e-12	6.8999e-12
BARX1	2.41779	0.922032	3.11841e-12	7.78336e-12
MAGEA6	6.82184	1.9424	3.28967e-12	8.2029e-12
HRH3	3.00495	-1.87585	3.3382e-12	8.31818e-12
PAGE5	4.00795	-1.46754	3.35245e-12	8.3494e-12
CNGA3	2.17135	0.0631795	3.49267e-12	8.69116e-12
ISL2	2.39209	-1.98	3.50417e-12	8.71856e-12
TRPM8	2.63613	0.67635	3.89534e-12	9.66925e-12
UNC93A	3.13215	-2.90418	4.31615e-12	1.06773e-11
TBX10	4.1305	0.373189	4.36107e-12	1.07854e-11
TRIM67	2.25633	0.526914	4.37007e-12	1.08062e-11
DMRT1	3.41626	-2.0035	4.38982e-12	1.08536e-11
KRT34	4.35623	-2.64865	4.47181e-12	1.10488e-11
ZMAT4	2.13951	1.14368	4.62858e-12	1.14252e-11
MAGEC1	3.94385	-0.26182	4.65489e-12	1.14839e-11
SFTPA1	-2.20935	-1.73264	4.70336e-12	1.15987e-11
PDX1	4.52283	-2.86247	4.92297e-12	1.21221e-11
PLA2G2F	2.56418	-2.89001	4.96173e-12	1.22126e-11
VCX3A	5.16672	-1.57532	4.97625e-12	1.2245e-11
AMTN	3.69503	0.112173	5.00943e-12	1.2325e-11
DKK1	2.19616	2.72915	5.11431e-12	1.25762e-11
APCS	7.50794	-1.30521	5.37292e-12	1.31978e-11
DMRTA2	3.03662	-1.96834	5.5476e-12	1.36177e-11
CLRN1	2.08994	-3.83934	5.96054e-12	1.46075e-11
SYT14	2.28955	-0.175397	5.97899e-12	1.46508e-11
HIST2H2AA4	2.12583	-4.24998	6.42298e-12	1.57217e-11
PADI1	2.16381	-2.07592	6.52166e-12	1.5959e-11
ANKRD30B	2.20967	3.5107	6.59761e-12	1.61383e-11
PGLYRP2	2.17377	3.01048	7.43821e-12	1.81406e-11
HTR3A	2.62353	-0.610122	7.5979e-12	1.85076e-11
KIRREL2	2.15519	-0.487078	8.16926e-12	1.98647e-11
COL11A2	2.23135	3.13127	8.93398e-12	2.16806e-11
CRCT1	5.91058	-1.92285	9.60576e-12	2.32921e-11
CFHR5	-2.05165	-3.33664	9.97383e-12	2.41684e-11
C10orf82	2.28023	2.46581	1.04127e-11	2.52185e-11
GIP	3.35745	-3.22867	1.05032e-11	2.54308e-11
POTEJ	2.17973	-2.11587	1.10078e-11	2.66347e-11
S100G	4.65325	1.09115	1.11049e-11	2.68588e-11
PRSS1	3.64992	0.0923623	1.17567e-11	2.83899e-11
LRRC31	2.44107	2.66765	1.17772e-11	2.84356e-11
CYP2A6	3.52975	5.72723	1.20964e-11	2.91713e-11
CALML5	2.57136	6.35428	1.21347e-11	2.92559e-11
CEACAM7	2.01197	0.165607	1.31079e-11	3.15184e-11
NPBWR1	2.91838	-2.79522	1.37627e-11	3.30666e-11
PIH1D3	2.34663	-3.12029	1.37975e-11	3.31415e-11
MAGEA11	3.62619	-1.45759	1.40822e-11	3.38029e-11
PRR20G	3.1235	-4.22594	1.41962e-11	3.40675e-11
ADGRF2	2.15657	-2.7028	1.52824e-11	3.65869e-11
ITLN2	3.13444	-2.79751	1.7631e-11	4.21039e-11
HIST1H4L	4.19632	-3.74419	1.78641e-11	4.26494e-11
MAGEA10	5.47267	-0.589469	2.00936e-11	4.7846e-11
SLC4A10	2.45213	1.19119	2.22805e-11	5.29559e-11
GAGE2A	6.08057	-2.54181	2.23922e-11	5.32007e-11
OR1F1	3.4807	-3.60344	2.4188e-11	5.73544e-11
KRTDAP	3.35776	1.64768	2.45165e-11	5.80952e-11
GFY	3.10033	-2.38887	2.56653e-11	6.07778e-11
TEKT1	2.26049	-0.691802	2.61214e-11	6.17852e-11
SP7	3.25601	-0.828554	2.64227e-11	6.24898e-11
KRT81	2.60435	6.4007	2.70025e-11	6.38276e-11
PAGE1	6.83051	-1.01439	2.92335e-11	6.89752e-11
NDP	2.1363	3.22105	2.97235e-11	7.01039e-11
TPH1	2.08477	2.44311	3.21105e-11	7.5547e-11
SLC17A8	2.77329	-2.56606	3.25899e-11	7.66351e-11
HDC	2.33082	3.62397	3.37552e-11	7.92724e-11
DCAF8L2	4.51392	-2.99707	3.41167e-11	8.00695e-11
CRISP1	3.25687	-2.77388	3.55839e-11	8.3405e-11
C2CD4A	2.20783	2.4999	3.72869e-11	8.72499e-11
SPRR2F	-2.1751	-3.31127	3.74464e-11	8.76118e-11
CDHR4	2.26013	-0.360436	3.79064e-11	8.86652e-11
SVOP	3.41631	-1.2049	3.79277e-11	8.87037e-11
BEX1	2.80306	3.78344	3.88375e-11	9.07728e-11
IL36RN	2.91649	-1.73675	3.97287e-11	9.28198e-11
PDCL2	3.71209	-3.90539	4.09193e-11	9.55152e-11
CST9L	3.25272	-1.18225	4.39012e-11	1.02318e-10
AC011604.2	-2.72783	-1.58253	4.45985e-11	1.03889e-10
CLIC6	2.08384	6.60081	4.55659e-11	1.06088e-10
LRRC53	4.96158	-1.02795	4.6601e-11	1.08456e-10
FAM163B	2.60986	-3.0935	4.72747e-11	1.09996e-10
INS	5.95037	-2.29919	4.90187e-11	1.13908e-10
GABRG2	5.68169	-0.374138	4.9829e-11	1.15716e-10
CT45A10	5.20702	-2.88897	5.12431e-11	1.18909e-10
TBR1	2.89966	-2.20021	5.58696e-11	1.29479e-10
PRR27	6.29959	1.28	5.73071e-11	1.32725e-10
LCE2B	5.87395	-2.79089	6.08837e-11	1.40847e-10
KRT35	3.53103	-2.50338	6.21809e-11	1.43701e-10
VSTM2A	3.89899	4.70412	6.29998e-11	1.45557e-10
DCD	5.52235	6.42387	6.50815e-11	1.50155e-10
IFITM5	3.4412	-1.18698	6.63841e-11	1.53083e-10
UGT2B4	3.91248	3.06758	6.71868e-11	1.54855e-10
LPO	2.06153	-0.259718	6.77331e-11	1.56055e-10
DLX6	2.43578	-0.43775	7.03424e-11	1.61935e-10
MC5R	2.55628	-2.84856	7.55034e-11	1.73428e-10
LCE1B	5.48199	-2.62149	7.87944e-11	1.8069e-10
SSX1	5.82309	-0.544721	8.82401e-11	2.01891e-10
KCNJ4	2.77133	-2.99846	9.39752e-11	2.1466e-10
GAGE1	5.53354	-2.74282	9.95262e-11	2.27111e-10
DLX2	2.2167	1.77471	1.12736e-10	2.5648e-10
RAX	2.55028	-3.86649	1.21046e-10	2.74866e-10
SSTR5	3.15137	-2.76263	1.2296e-10	2.79108e-10
TACR3	2.18516	-2.13599	1.24928e-10	2.83434e-10
C1orf68	5.54046	-2.74342	1.2676e-10	2.87483e-10
NEUROD1	5.87274	-1.56579	1.42217e-10	3.21652e-10
KRTAP3-1	2.5054	-3.27156	1.45924e-10	3.29914e-10
VCX	3.36148	-2.20321	1.46657e-10	3.31528e-10
TM4SF5	4.35097	-2.99788	1.5241e-10	3.4419e-10
ZIC1	2.34288	2.08275	1.54027e-10	3.47712e-10
CDH18	3.14213	-0.566894	1.59412e-10	3.59464e-10
PNMT	2.48934	3.55468	1.65273e-10	3.72312e-10
TRIM15	2.74383	-2.71837	1.68219e-10	3.78665e-10
C7orf33	3.36719	-3.82938	1.7001e-10	3.82649e-10
PGLYRP3	3.92394	-2.23799	1.70405e-10	3.83491e-10
PNMA5	2.74402	-0.598549	1.94497e-10	4.36463e-10
B4GALNT2	2.32263	2.43897	2.09557e-10	4.69443e-10
LYZL2	2.5598	-2.54999	2.13545e-10	4.78023e-10
MAGEA4	5.71971	2.17119	2.14486e-10	4.8001e-10
IAPP	6.71647	-0.906333	2.14933e-10	4.8094e-10
SPAG6	2.52215	2.64897	2.14954e-10	4.8094e-10
CYP2A13	3.33614	-1.14477	2.27857e-10	5.09119e-10
ALPP	3.32294	-3.01819	2.33473e-10	5.21343e-10
LHFPL4	2.55356	-0.343882	2.35668e-10	5.25792e-10
GPHA2	2.037	-3.23611	2.46754e-10	5.49984e-10
CROCC2	2.08646	-0.979042	2.64476e-10	5.88687e-10
BPIFB4	3.52997	-1.62287	2.65347e-10	5.90481e-10
HTN1	6.12213	-1.15053	2.83479e-10	6.29827e-10
POU4F1	3.2322	-1.03796	2.85537e-10	6.34165e-10
S100A2	2.03024	4.70627	2.96095e-10	6.5689e-10
LCE1A	5.56775	-2.93208	3.07275e-10	6.81025e-10
PSG9	3.05743	-1.68369	3.12627e-10	6.92717e-10
SULT1C3	-3.09602	2.14112	3.37105e-10	7.45772e-10
C12orf56	2.26881	-1.19368	3.41361e-10	7.54634e-10
PRDM13	3.97306	-2.23702	3.70045e-10	8.15854e-10
GHSR	4.36826	-2.92836	3.74193e-10	8.24598e-10
RAET1L	2.2079	-0.586008	3.75991e-10	8.28461e-10
BRDT	2.06083	-0.923657	3.82779e-10	8.43109e-10
HIST1H1A	3.42115	-3.49831	3.86683e-10	8.51398e-10
ZFR2	2.13756	-0.42928	4.21932e-10	9.26307e-10
REG1A	6.03486	-1.36861	4.37623e-10	9.59593e-10
DCAF4L2	5.58498	-1.37851	4.43944e-10	9.73219e-10
SCN1A	3.14384	-0.0776485	4.51825e-10	9.90017e-10
PRSS33	3.86099	0.918247	4.68854e-10	1.02621e-09
NKX2-5	2.99673	0.0810234	4.78229e-10	1.04661e-09
GSTA3	2.76101	-0.836533	5.30141e-10	1.15742e-09
TAAR6	4.69019	-3.70075	5.44731e-10	1.18841e-09
ZIC3	3.13418	-2.44309	5.90852e-10	1.28687e-09
NEUROD4	5.62119	-2.0998	6.24533e-10	1.35826e-09
WNT7A	2.24957	-2.09114	6.55609e-10	1.42431e-09
VWC2L	2.58809	-2.79837	6.76481e-10	1.46913e-09
LYPD4	2.65658	-2.63586	7.30146e-10	1.58245e-09
LCE2D	4.60397	-3.67339	7.30632e-10	1.58331e-09
SPERT	2.41589	-2.10411	8.5584e-10	1.84516e-09
ATP2B3	2.23713	-2.07013	8.58589e-10	1.85086e-09
C11orf86	3.46999	-1.04728	9.17911e-10	1.97733e-09
FGF3	3.32052	-3.28438	9.47072e-10	2.03821e-09
CXorf67	3.5452	-1.44957	9.89322e-10	2.12687e-09
CSH2	3.82432	-3.88875	9.91731e-10	2.13179e-09
EBLN1	3.37163	-2.80675	1.11655e-09	2.39358e-09
CLLU1OS	2.11078	-2.315	1.18266e-09	2.52842e-09
LCE2C	4.99523	-3.35277	1.34029e-09	2.85564e-09
CT45A1	5.70219	-2.24192	1.34137e-09	2.85759e-09
LCE1F	4.95343	-3.38575	1.36785e-09	2.91162e-09
IL21	2.21367	-3.77187	1.39121e-09	2.95822e-09
CLVS2	3.64259	1.0428	1.39798e-09	2.97226e-09
CHRNA4	2.88104	-1.49365	1.44464e-09	3.06896e-09
ZIC5	3.10102	-0.699318	1.46567e-09	3.11253e-09
ALPI	3.87196	-3.59266	1.62335e-09	3.43851e-09
C6orf118	2.53658	-2.55793	1.65878e-09	3.51233e-09
UGT2B28	-2.03713	2.79557	1.70125e-09	3.59933e-09
DMRTC2	2.63615	-1.28395	1.80764e-09	3.81906e-09
S100A7A	4.40303	3.22856	1.83508e-09	3.87523e-09
FCAMR	2.35843	-1.06198	1.84234e-09	3.89009e-09
RTP3	3.86309	-1.85968	1.94213e-09	4.09651e-09
CACNG5	2.36618	-4.21177	1.95598e-09	4.12476e-09
SLC5A12	2.2734	-0.823357	2.0214e-09	4.25776e-09
VAX1	3.60746	-2.05793	2.09831e-09	4.4172e-09
SPO11	3.99772	-3.8609	2.17821e-09	4.58062e-09
KRT31	2.34876	0.100958	2.2374e-09	4.70344e-09
BPIFA1	5.7442	1.7684	2.24763e-09	4.72385e-09
KRTAP17-1	2.44501	-3.71815	2.64733e-09	5.55104e-09
CFC1	3.64162	-4.00623	2.64888e-09	5.55365e-09
GSTA2	2.40209	-1.25979	2.66378e-09	5.58229e-09
IRS4	3.82123	1.50257	2.71864e-09	5.69331e-09
C7orf77	2.39711	-3.67276	2.95627e-09	6.17739e-09
PNLIP	3.62835	-3.49485	2.97066e-09	6.20673e-09
TEX15	3.14024	-1.02238	2.97973e-09	6.22425e-09
MAGEB16	4.40515	-3.29518	3.11003e-09	6.4912e-09
FAM9C	3.19302	-0.739645	3.60564e-09	7.49627e-09
APOC3	5.02429	-1.082	3.63327e-09	7.55285e-09
KNCN	2.63762	-4.15052	3.98012e-09	8.254e-09
GHRH	2.68616	-0.694529	3.99186e-09	8.2755e-09
KRT24	2.92836	-0.269594	4.06147e-09	8.41596e-09
FEZF1	2.55851	-2.98615	4.09257e-09	8.47556e-09
CCDC175	2.13643	-2.87067	4.50238e-09	9.3083e-09
NKX2-3	3.01661	-2.44223	4.70461e-09	9.7109e-09
TEX13B	2.64807	-4.08492	4.7388e-09	9.78035e-09
CLEC2A	2.9553	-4.04235	4.90577e-09	1.01146e-08
SP8	3.68805	-3.42628	4.97613e-09	1.02527e-08
CNMD	3.25606	0.154493	5.00593e-09	1.03117e-08
AHSG	3.65331	-2.55633	5.37252e-09	1.1053e-08
SYT4	4.61192	0.975673	5.43316e-09	1.11753e-08
UNC80	2.0188	-0.054209	5.50288e-09	1.13174e-08
KLK12	3.11757	1.52655	5.57427e-09	1.1459e-08
FGF21	3.52242	-3.03785	6.46191e-09	1.32327e-08
SLC15A1	2.20326	1.60137	6.54927e-09	1.3407e-08
NEUROG3	2.51236	-2.17438	6.64909e-09	1.36068e-08
APOA5	2.23319	-3.26245	7.26849e-09	1.48494e-08
LIN28B	4.10306	-2.26428	7.27905e-09	1.48674e-08
TPH2	2.32578	-3.13811	8.07826e-09	1.64386e-08
C1orf158	2.35609	-2.33428	8.18186e-09	1.66438e-08
GNAT3	5.00032	-0.200909	8.50577e-09	1.72863e-08
FGF4	5.95327	0.384243	9.06786e-09	1.83966e-08
NR5A1	2.85131	-1.03208	9.19937e-09	1.86509e-08
HIST1H4F	3.12965	-3.84632	9.38442e-09	1.90133e-08
KPRP	4.59938	-2.29505	9.53671e-09	1.93153e-08
GCG	5.23378	-2.06069	1.01606e-08	2.05332e-08
PLG	2.79812	-2.71775	1.02332e-08	2.06774e-08
PNMA6E	4.43948	-2.58056	1.07271e-08	2.16514e-08
SORCS3	2.13183	-1.14981	1.17699e-08	2.37139e-08
NEUROD2	2.33479	-0.973527	1.23532e-08	2.48586e-08
SLITRK1	2.92413	0.240469	1.2447e-08	2.50362e-08
SCRT2	3.47073	-3.55418	1.26511e-08	2.54355e-08
F13B	2.03884	-4.3035	1.30509e-08	2.62277e-08
GPR6	2.95787	-2.61465	1.35607e-08	2.72432e-08
LCE2A	3.68128	-4.1164	1.39053e-08	2.79169e-08
PRR35	2.0551	-3.89958	1.5003e-08	3.00442e-08
VRTN	3.32257	-1.92242	1.56657e-08	3.13365e-08
OLIG2	2.47689	-3.48515	1.5776e-08	3.15503e-08
XAGE2	4.5291	-0.162187	1.66103e-08	3.31784e-08
CWH43	2.0317	0.599064	1.68628e-08	3.36717e-08
TAGLN3	2.35309	-1.40327	1.78487e-08	3.55736e-08
PRSS41	3.53044	-1.90597	1.8634e-08	3.70697e-08
WFDC10A	2.68101	-3.92485	1.98913e-08	3.95058e-08
WDR72	2.12135	2.53356	2.19127e-08	4.34015e-08
MAGEB2	3.71712	-1.39795	2.30911e-08	4.56757e-08
C8A	4.29877	-2.87012	2.31701e-08	4.58269e-08
OR52E8	2.42933	-4.09633	2.36669e-08	4.67788e-08
KRTAP21-2	2.71131	-4.22809	2.40512e-08	4.74987e-08
BRINP3	3.12373	3.36781	2.45824e-08	4.85091e-08
OR56A3	3.62731	-2.93899	2.62167e-08	5.1644e-08
WFDC6	2.24292	-0.997614	2.78673e-08	5.47884e-08
SOX3	2.65324	-2.7212	2.99022e-08	5.86871e-08
CFHR4	3.13073	-3.38611	3.01615e-08	5.91896e-08
SERPINB4	3.97652	0.379769	3.01916e-08	5.92359e-08
LHX5	2.3863	-3.05209	3.06543e-08	6.01111e-08
GC	5.05709	-1.34426	3.42436e-08	6.68837e-08
DEFB126	3.49067	-3.61337	3.48448e-08	6.80268e-08
KRT16	2.00463	6.02735	3.53135e-08	6.89121e-08
ZNF280A	2.54248	-3.0248	3.64645e-08	7.11275e-08
CT83	4.61591	0.446197	3.67826e-08	7.17404e-08
FGL1	2.5264	1.4205	3.79735e-08	7.39993e-08
MYT1L	2.20368	-1.88073	3.89854e-08	7.58979e-08
HS3ST6	2.18839	-1.09212	4.13875e-08	8.03671e-08
ZNF716	3.0376	-2.42438	4.44839e-08	8.62134e-08
FGG	3.68447	4.08321	4.53116e-08	8.78082e-08
[truncated: 162 more rows]
