# Supplementary material for: ADAMTS9-AS1 Constrains Breast Cancer Cell Invasion and Proliferation via Sequestering miR-301b-3p
Source: Front Cell Dev Biol. 2021 Nov 24;9:719993. doi: 10.3389/fcell.2021.719993 (PMC8652087; doi:10.3389/fcell.2021.719993)
Supplement: Supplementary Table 5 — Binding between 60 lncRNA and 18 miRNAs. [file Table_5.xlsx]

## Sheet: Table S5
lncRNA	miRNA
ADAMTS9-AS1	hsa-mir-301b
ADAMTS9-AS1	hsa-mir-96
ADAMTS9-AS1	hsa-mir-144
ADAMTS9-AS1	hsa-mir-145
ADAMTS9-AS1	hsa-mir-182
ADAMTS9-AS1	hsa-mir-21
ADAMTS9-AS2	hsa-mir-301b
ADAMTS9-AS2	hsa-mir-96
ADAMTS9-AS2	hsa-mir-137
ADAMTS9-AS2	hsa-mir-141
ADAMTS9-AS2	hsa-mir-200a
ADAMTS9-AS2	hsa-mir-144
ADAMTS9-AS2	hsa-mir-145
ADAMTS9-AS2	hsa-mir-182
ADAMTS9-AS2	hsa-mir-183
ADAMTS9-AS2	hsa-mir-184
ADAMTS9-AS2	hsa-mir-204
ADAMTS9-AS2	hsa-mir-122
ADAMTS9-AS2	hsa-mir-375
ADIPOQ-AS1	hsa-mir-144
ADIPOQ-AS1	hsa-mir-145
ADIPOQ-AS1	hsa-mir-182
ADIPOQ-AS1	hsa-mir-183
ADIPOQ-AS1	hsa-mir-184
ADIPOQ-AS1	hsa-mir-122
ADIPOQ-AS1	hsa-mir-375
AGAP11	hsa-mir-141
AGAP11	hsa-mir-200a
AGAP11	hsa-mir-145
AGAP11	hsa-mir-182
AGAP11	hsa-mir-206
AGAP11	hsa-mir-204
AGAP11	hsa-mir-21
AGAP11	hsa-mir-375
ALDH1L1-AS2	hsa-mir-301b
ALDH1L1-AS2	hsa-mir-145
ALDH1L1-AS2	hsa-mir-210
ARHGEF7-AS2	hsa-mir-187
ARHGEF7-AS2	hsa-mir-210
ARHGEF7-AS2	hsa-mir-122
ARHGEF7-AS2	hsa-mir-375
ATXN8OS	hsa-mir-145
ATXN8OS	hsa-mir-183
ATXN8OS	hsa-mir-204
ATXN8OS	hsa-mir-210
ATXN8OS	hsa-mir-122
ATXN8OS	hsa-mir-375
BOK-AS1	hsa-mir-184
CHL1-AS1	hsa-mir-137
CHL1-AS1	hsa-mir-187
CHL1-AS2	hsa-mir-183
CLRN1-AS1	hsa-mir-137
CLRN1-AS1	hsa-mir-206
CLRN1-AS1	hsa-mir-429
CLRN1-AS1	hsa-mir-204
DSCAM-AS1	hsa-mir-137
DSCAM-AS1	hsa-mir-141
DSCAM-AS1	hsa-mir-200a
DSCAM-AS1	hsa-mir-204
DSCAM-AS1	hsa-mir-122
DSCR4	hsa-mir-301b
DSCR4	hsa-mir-144
DSCR4	hsa-mir-145
DSCR4	hsa-mir-21
DSCR8	hsa-mir-137
DSCR8	hsa-mir-122
EMX2OS	hsa-mir-182
EMX2OS	hsa-mir-183
EMX2OS	hsa-mir-184
EMX2OS	hsa-mir-210
FNDC1-IT1	hsa-mir-144
HOTAIR	hsa-mir-301b
HOTAIR	hsa-mir-206
HOTAIR	hsa-mir-204
HOTAIR	hsa-mir-21
HOTAIR	hsa-mir-375
LGALS8-AS1	hsa-mir-122
LINC00052	hsa-mir-145
LINC00052	hsa-mir-187
LINC00113	hsa-mir-145
LINC00200	hsa-mir-183
LINC00200	hsa-mir-204
LINC00221	hsa-mir-301b
LINC00221	hsa-mir-96
LINC00221	hsa-mir-182
LINC00221	hsa-mir-204
LINC00221	hsa-mir-21
LINC00243	hsa-mir-96
LINC00243	hsa-mir-145
LINC00243	hsa-mir-182
LINC00243	hsa-mir-206
LINC00243	hsa-mir-122
LINC00243	hsa-mir-375
LINC00261	hsa-mir-301b
LINC00261	hsa-mir-144
LINC00261	hsa-mir-145
LINC00261	hsa-mir-182
LINC00261	hsa-mir-183
LINC00261	hsa-mir-206
LINC00261	hsa-mir-429
LINC00261	hsa-mir-204
LINC00261	hsa-mir-375
LINC00305	hsa-mir-144
LINC00305	hsa-mir-204
LINC00337	hsa-mir-145
LINC00337	hsa-mir-182
LINC00337	hsa-mir-375
LINC00351	hsa-mir-21
LINC00351	hsa-mir-375
LINC00355	hsa-mir-141
LINC00355	hsa-mir-200a
LINC00355	hsa-mir-122
LINC00392	hsa-mir-183
LINC00404	hsa-mir-141
LINC00404	hsa-mir-200a
LINC00445	hsa-mir-375
LINC00460	hsa-mir-206
LINC00460	hsa-mir-429
LINC00461	hsa-mir-96
LINC00461	hsa-mir-137
LINC00461	hsa-mir-141
LINC00461	hsa-mir-200a
LINC00461	hsa-mir-144
LINC00461	hsa-mir-145
LINC00461	hsa-mir-204
LINC00461	hsa-mir-210
LINC00461	hsa-mir-122
LINC00466	hsa-mir-96
LINC00466	hsa-mir-137
LINC00466	hsa-mir-141
LINC00466	hsa-mir-200a
LINC00466	hsa-mir-144
LINC00466	hsa-mir-183
LINC00466	hsa-mir-206
LINC00466	hsa-mir-429
LINC00466	hsa-mir-204
LINC00466	hsa-mir-21
LINC00484	hsa-mir-141
LINC00484	hsa-mir-200a
LINC00484	hsa-mir-187
LINC00484	hsa-mir-206
LINC00484	hsa-mir-122
LINC00488	hsa-mir-96
LINC00488	hsa-mir-144
LINC00488	hsa-mir-206
LINC00488	hsa-mir-21
LINC00488	hsa-mir-122
LINC00518	hsa-mir-141
LINC00518	hsa-mir-200a
LINC00518	hsa-mir-145
LINC00518	hsa-mir-206
LINC00518	hsa-mir-204
LINC00518	hsa-mir-375
LINC00524	hsa-mir-204
LINC00536	hsa-mir-96
LINC00536	hsa-mir-137
LINC00536	hsa-mir-182
LINC00536	hsa-mir-204
LSAMP-AS1	hsa-mir-183
LSAMP-AS1	hsa-mir-375
MIR7-3HG	hsa-mir-145
MIR7-3HG	hsa-mir-204
MME-AS1	hsa-mir-182
MME-AS1	hsa-mir-429
MYCNOS	hsa-mir-183
MYCNOS	hsa-mir-122
NAALADL2-AS2	hsa-mir-183
NAALADL2-AS2	hsa-mir-206
NDP-AS1	hsa-mir-145
NDP-AS1	hsa-mir-206
NDP-AS1	hsa-mir-122
OPCML-IT1	hsa-mir-184
OPCML-IT1	hsa-mir-375
PDZRN3-AS1	hsa-mir-141
PDZRN3-AS1	hsa-mir-200a
PHEX-AS1	hsa-mir-301b
PHEX-AS1	hsa-mir-96
PHEX-AS1	hsa-mir-145
PHEX-AS1	hsa-mir-182
PHEX-AS1	hsa-mir-204
PHEX-AS1	hsa-mir-122
POU6F2-AS2	hsa-mir-137
POU6F2-AS2	hsa-mir-187
POU6F2-AS2	hsa-mir-375
PWRN1	hsa-mir-137
PWRN1	hsa-mir-144
PWRN1	hsa-mir-145
PWRN1	hsa-mir-184
PWRN1	hsa-mir-21
PWRN1	hsa-mir-122
RBMS3-AS3	hsa-mir-96
RBMS3-AS3	hsa-mir-182
RBMS3-AS3	hsa-mir-204
RMRP	hsa-mir-206
RMRP	hsa-mir-122
SACS-AS1	hsa-mir-144
SACS-AS1	hsa-mir-187
SMCR2	hsa-mir-145
SMCR2	hsa-mir-183
SMCR2	hsa-mir-204
SRGAP3-AS2	hsa-mir-145
SRGAP3-AS2	hsa-mir-206
SYNPR-AS1	hsa-mir-96
SYNPR-AS1	hsa-mir-182
SYNPR-AS1	hsa-mir-375
TCL6	hsa-mir-301b
TCL6	hsa-mir-96
TCL6	hsa-mir-137
TCL6	hsa-mir-144
TCL6	hsa-mir-145
TCL6	hsa-mir-182
TCL6	hsa-mir-183
TCL6	hsa-mir-187
TCL6	hsa-mir-206
TCL6	hsa-mir-204
TCL6	hsa-mir-210
TCL6	hsa-mir-122
TCL6	hsa-mir-375
TDRG1	hsa-mir-122
TLR8-AS1	hsa-mir-182
TLR8-AS1	hsa-mir-187
TLR8-AS1	hsa-mir-206
TLR8-AS1	hsa-mir-204
UCA1	hsa-mir-96
UCA1	hsa-mir-182
UCA1	hsa-mir-184
UCA1	hsa-mir-206
UCA1	hsa-mir-122
